# Supplementary material for: Mixed strain pathogen populations accelerate the evolution of antibiotic resistance in patients
Source: Nat Commun. 2023 Jul 12;14:4083. doi: 10.1038/s41467-023-39416-2 (PMC10338428; doi:10.1038/s41467-023-39416-2)
Supplement: Supplementary file 3 — Source Data [file 41467_2023_39416_MOESM3_ESM.xlsm]

## Sheet: Figure 1, Figure 3
Isolate name	Sequence Type	Mixed or single strain?	Hospital	Patient ID	Sample	Gene count	Genome length	Sequence coverage	Resfinder Count	Type	Mean growth rate (Vmax; mOD/min)	Gentamicin (MIC, ug/mL)	Aztreonam (MIC, ug/mL)	Ciprofloxacin (MIC, ug/mL)	Ceftazidime (MIC, ug/mL)	Meropenem (MIC, ug/mL)	Piperacillin/tazobactam (MIC, ug/mL)	Colistin (MIC, ug/mL), longitudinally sampled colistin-treated patients only	n_mem	n_gen	n_tzp	n_cip	n_atm	n_caz	res_count	MDR
EP50	308	Single strain	1	1	1	6131	6674532	91.45	6	respiratory	2.9334	8	32	0.25	4	8	512		0	0	1	0	1	0	2	0
EP51	308	Single strain	1	1	1	6140	6672357	101.98	6	respiratory	2.685	8	64	0.25	4	8	32		0	0	1	0	1	0	2	0
EP52	308	Single strain	1	1	1	6133	6675447	80.68	6	respiratory	2.5352	8	32	0.25	4	8	32		0	0	1	0	1	0	2	0
EP53	308	Single strain	1	1	1	6133	6673677	105.08	6	respiratory	2.6116	8	32	0.25	4	4	32		0	0	1	0	1	0	2	0
EP54	308	Single strain	1	1	1	6137	6672747	97.72	6	respiratory	2.5868	8	8	0.25	2	8	8		0	0	0	0	0	0	0	0
EP55	308	Single strain	1	1	1	6136	6673815	107.59	6	respiratory	2.5702	4	32	0.25	4	8	32		0	0	1	0	1	0	2	0
EP56	308	Single strain	1	1	1	6137	6674098	104.14	6	respiratory	2.6294	4	32	0.25	4	4	32		0	0	1	0	1	0	2	0
EP57	308	Single strain	1	1	1	6130	6673324	99.84	6	respiratory	2.471	8	16	0.25	4	8	32		0	0	1	0	0	0	1	0
EP58	308	Single strain	1	1	1	6130	6674162	93.5	6	respiratory	2.7792	0.5	8	0.25	2	16	8		1	0	0	0	0	0	1	0
EP59	308	Single strain	1	1	1	6133	6673915	92.17	6	respiratory	2.4002	4	32	0.5	4	4	32		0	0	1	0	1	0	2	0
EP60	308	Single strain	1	1	1	6133	6672662	95.24	6	respiratory	2.7354	4	8	0.25	2	8	16		0	0	0	0	0	0	0	0
EP61	308	Single strain	1	1	1	6134	6672086	92.38	6	respiratory	2.4244	4	32	0.5	4	8	512		0	0	1	0	1	0	2	0
EP38	308	Single strain	1	1	2	6135	6673651	49.86	6	respiratory	3.2698	0.5	32	0.25	2	1	8		0	0	0	0	1	0	1	0
EP39	308	Single strain	1	1	2	6138	6674368	105.51	6	respiratory	3.3296	8	32	0.5	2	8	16		0	0	0	0	1	0	1	0
EP40	308	Single strain	1	1	2	6133	6672235	94.2	6	respiratory	2.5192	8	16	0.5	2	8	4		0	0	0	0	0	0	0	0
EP41	308	Single strain	1	1	2	6131	6674841	86.56	6	respiratory	3.3622	2	32	0.5	2	2	16		0	0	0	0	1	0	1	0
EP42	308	Single strain	1	1	2	6137	6673893	97.08	6	respiratory	4.0056	2	8	0.25	2	0.5	4		0	0	0	0	0	0	0	0
EP43	308	Single strain	1	1	2	6133	6673209	92.52	6	respiratory	2.4408	8	8	0.25	4	8	32		0	0	1	0	0	0	1	0
EP44	308	Single strain	1	1	2	6130	6675287	95.66	6	respiratory	2.5102	4	8	0.25	2	16	8		1	0	0	0	0	0	1	0
EP45	308	Single strain	1	1	2	6132	6673711	93.07	6	respiratory	2.461	8	32	0.5	4	8	32		0	0	1	0	1	0	2	0
EP46	308	Single strain	1	1	2	6132	6673153	95.13	6	respiratory	2.7184	8	16	0.25	4	32	32		1	0	1	0	0	0	2	0
EP47	308	Single strain	1	1	2	6135	6672146	92.41	6	respiratory	1.8772	4	8	0.25	2	8	16		0	0	0	0	0	0	0	0
EP48	308	Single strain	1	1	2	6132	6672893	94.64	6	respiratory	2.6472	8	16	0.25	4	8	32		0	0	1	0	0	0	1	0
EP49	308	Single strain	1	1	2	6134	6673386	95.89	6	respiratory	2.678	8	16	0.25	4	8	16		0	0	0	0	0	0	0	0
EP759	3508	Mixed strain	1	2	1	5984	6435004	100.36	6	respiratory	5.626	4	256	0.25	8	1	128		0	0	1	0	1	0	2	0
EP760	3508	Mixed strain	1	2	1	5987	6437247	92.08	6	respiratory	5.5205	4	256	0.25	16	1	128		0	0	1	0	1	1	3	1
EP761	379	Mixed strain	1	2	1	5716	6264226	103.57	5	respiratory	3.667	4	2	0.5	2	2	8		0	0	0	0	0	0	0	0
EP762	3508	Mixed strain	1	2	1	5986	6437508	106.14	6	respiratory	5.51067	2	8	0.5	512	4	128		0	0	1	0	0	1	2	0
EP763	1480	Mixed strain	1	2	1	5906	6432275	93.51	6	respiratory	4.884	2	8	0.25	32	2	128		0	0	1	0	0	1	2	0
EP764	379	Mixed strain	1	2	1	5717	6265264	105.53	5	respiratory	3.5725	1	2	1	1	1	2		0	0	0	1	0	0	1	0
EP765	379	Single strain	1	3	1	5720	6264908	96.85	5	respiratory	3.6825	1	16	1	0.5	16	32		1	0	1	1	0	0	3	1
EP766	379	Single strain	1	3	1	5717	6263579	108.44	5	respiratory	4.05425	1	2	1	1	2	8		0	0	0	1	0	0	1	0
EP767	379	Single strain	1	3	1	5717	6265578	98.33	5	respiratory	4.1255	1	1	32	1	1	8		0	0	0	1	0	0	1	0
EP768	379	Single strain	1	3	1	5719	6265647	109.15	5	respiratory	4.035	1	2	0.5	1	2	8		0	0	0	0	0	0	0	0
EP769	379	Single strain	1	3	1	5718	6264368	100.79	5	respiratory	3.836	1	2	0.5	2	2	8		0	0	0	0	0	0	0	0
EP770	379	Single strain	1	3	1	5717	6266011	93.14	5	respiratory	3.42467	1	4	1	1	1	4		0	0	0	1	0	0	1	0
EP122	253	Single strain	2	4	1	6401	6933619	54.26	9	respiratory	4.9762	64	1	32	1	16	512		1	1	1	1	0	0	4	1
EP123	253	Single strain	2	4	1	6400	6935665	53.18	9	respiratory	5.2434	64	0.5	16	1	0.25	512		0	1	1	1	0	0	3	1
EP124	253	Single strain	2	4	1	6406	6935698	51.06	9	respiratory	4.991	64	0.5	16	1	8	256		0	1	1	1	0	0	3	1
EP127	253	Single strain	2	4	2	6198	6760119	54.21	9	respiratory	5.0396	128	1	16	0.25	2	8		0	1	0	1	0	0	2	0
EP128	253	Single strain	2	4	2	6189	6758323	109.57	9	respiratory	5.148	128	1	16	0.25	1	16		0	1	0	1	0	0	2	0
EP129	253	Single strain	2	4	2	6395	6935895	112.52	9	respiratory	4.8494	128	1	16	1	16	64		1	1	1	1	0	0	4	1
EP130	253	Single strain	2	4	2	6397	6933437	50.54	9	respiratory	4.9126	128	1	16	2	4	256		0	1	1	1	0	0	3	1
EP131	253	Single strain	2	4	2	6403	6931839	52.17	9	respiratory	4.7438	128	1	16	1	16	256		1	1	1	1	0	0	4	1
EP132	253	Single strain	2	4	2	6195	6757745	52.61	9	respiratory	5.0436	128	1	16	1	2	16		0	1	0	1	0	0	2	0
EP133	253	Single strain	2	4	2	6191	6757629	92.3	9	respiratory	5.0918	128	1	16	1	4	8		0	1	0	1	0	0	2	0
EP134	253	Single strain	2	4	2	6195	6757936	102.1	9	respiratory	5.181	128	1	16	1	2	8		0	1	0	1	0	0	2	0
EP135	253	Single strain	2	4	2	6396	6933576	111.97	9	respiratory	4.8186	128	1	16	1	4	32		0	1	1	1	0	0	3	1
EP136	253	Single strain	2	4	2	6399	6935661	39.24	9	respiratory	4.8064	128	1	16	1	2	512		0	1	1	1	0	0	3	1
EP137	253	Single strain	2	4	2	6403	6933361	114.49	9	respiratory	4.7354	128	2	16	1	4	64		0	1	1	1	0	0	3	1
EP138	253	Single strain	2	4	2	6396	6934502	50.57	9	respiratory	4.8604	128	2	16	1	2	128		0	1	1	1	0	0	3	1
EP717	782	Single strain	2	5	1	5638	6186935	100.58	5	respiratory	4.02314	2	16	0.25	4	1	128		0	0	1	0	0	0	1	0
EP718	782	Single strain	2	5	1	5638	6187074	95.31	5	respiratory	4.14171	2	4	0.25	16	0.5	4		0	0	0	0	0	1	1	0
EP719	782	Single strain	2	5	1	5637	6187809	83.95	5	respiratory	4.25271	2	8	0.25	32	1	8		0	0	0	0	0	1	1	0
EP720	782	Single strain	2	5	1	5636	6187526	94.36	5	respiratory	4.84978	2	256	0.25	128	0.25	512		0	0	1	0	1	1	3	1
EP722	782	Single strain	2	5	1	5640	6186760	101.07	5	respiratory	4.75543	2	8	0.25	16	0.5	4		0	0	0	0	0	1	1	0
EP721	782	Single strain	2	5	1	5637	6187044	75.44	5	respiratory	4.302	4	64	0.25	8	0.5	32		0	0	1	0	1	0	2	0
EP712	782	Single strain	2	5	2	5640	6187341	74.18	5	respiratory	4.29114	4	32	2	16	32	32		1	0	1	1	1	1	5	1
EP713	782	Single strain	2	5	2	5639	6185297	89.28	5	respiratory	4.4545	4	16	1	1	32	64		1	0	1	1	0	0	3	1
EP714	782	Single strain	2	5	2	5639	6185272	77.73	5	respiratory	3.92629	8	32	1	16	32	256		1	0	1	1	1	1	5	1
EP715	782	Single strain	2	5	2	5639	6187282	78.85	5	respiratory	4.09257	4	64	1	8	32	64		1	0	1	1	1	0	4	1
EP716	782	Single strain	2	5	2	5638	6186900	68.65	5	respiratory	5.10938	4	64	0.5	8	32	64		1	0	1	0	1	0	3	1
EP711	782	Single strain	2	5	2	5638	6186585	84.06	5	respiratory	4.57637	8	64	1	8	32	32		1	0	1	1	1	0	4	1
EP26	17	Single strain	3	6	2	6472	6953754	97.91	9	respiratory	5.2629	16	64	8	4	4	512	0.5	0	1	1	1	1	0	4	1
EP28	17	Single strain	3	6	2	6475	6955095	84.52	9	respiratory	4.5045	16	64	16	16	32	512	0.5	1	1	1	1	1	1	6	1
EP29	17	Single strain	3	6	2	6468	6954204	99.49	9	respiratory	4.7105	4	128	8	16	4	512	0.5	0	0	1	1	1	1	4	1
EP30	17	Single strain	3	6	2	6473	6954529	86.37	9	respiratory	4.9621	16	64	8	4	4	512	0.5	0	1	1	1	1	0	4	1
EP31	17	Single strain	3	6	2	6477	6960268	109.44	9	respiratory	5.1513	16	64	16	8	16	512	0.5	1	1	1	1	1	0	5	1
EP32	17	Single strain	3	6	2	6472	6954572	90.95	9	respiratory	5.2089	16	128	16	8	16	512	0.5	1	1	1	1	1	0	5	1
EP33	17	Single strain	3	6	2	6467	6954484	116.07	9	respiratory	5.2767	32	32	8	4	8	256	0.5	0	1	1	1	1	0	4	1
EP34	17	Single strain	3	6	2	6472	6954798	98.32	9	respiratory	5.1648	16	128	16	16	16	512	0.5	1	1	1	1	1	1	6	1
EP35	17	Single strain	3	6	2	6473	6954241	95.18	9	respiratory	5.0695	16	64	16	8	16	512	0.5	1	1	1	1	1	0	5	1
EP36	17	Single strain	3	6	2	6474	6955283	100.36	9	respiratory	4.9138	16	128	16	8	16	512	0.5	1	1	1	1	1	0	5	1
EP37	17	Single strain	3	6	2	6474	6954454	87.96	9	respiratory	5.1164	8	64	16	8	16	512	0.5	1	0	1	1	1	0	4	1
EP62	17	Single strain	3	6	1	6469	6953752	92.96	9	respiratory	4.8152	16	64	32	8	8	512	0.5	0	1	1	1	1	0	4	1
EP63	17	Single strain	3	6	1	6469	6954590	95.65	9	respiratory	5.0163	16	64	32	8	8	512	0.5	0	1	1	1	1	0	4	1
EP64	17	Single strain	3	6	1	6473	6955444	104.08	9	respiratory	5.1675	16	64	32	8	8	512	0.5	0	1	1	1	1	0	4	1
EP65	17	Single strain	3	6	1	6473	6954701	95.35	9	respiratory	4.9751	16	64	32	8	16	512	0.5	1	1	1	1	1	0	5	1
EP66	17	Single strain	3	6	1	6470	6954005	83.43	9	respiratory	5.1837	16	64	32	8	8	512	0.5	0	1	1	1	1	0	4	1
EP67	17	Single strain	3	6	1	6467	6953969	100.25	9	respiratory	4.9379	16	64	32	8	8	512	0.5	0	1	1	1	1	0	4	1
EP68	17	Single strain	3	6	1	6471	6954937	99.11	9	respiratory	4.7373	16	64	32	8	8	512	0.5	0	1	1	1	1	0	4	1
EP69	17	Single strain	3	6	1	6466	6953771	95.2	9	respiratory	4.9048	16	64	32	8	8	512	0.5	0	1	1	1	1	0	4	1
EP70	17	Single strain	3	6	1	6469	6954736	103.78	9	respiratory	4.9572	16	64	32	8	8	512	0.5	0	1	1	1	1	0	4	1
EP71	17	Single strain	3	6	1	6474	6954380	99.8	9	respiratory	4.8459	16	64	32	8	8	512	0.5	0	1	1	1	1	0	4	1
EP72	17	Single strain	3	6	1	6468	6954847	95.97	9	respiratory	5.0861	16	64	32	8	16	512	0.5	1	1	1	1	1	0	5	1
EP73	17	Single strain	3	6	1	6469	6954845	94.63	9	respiratory	4.6844	16	64	32	8	8	512	0.5	0	1	1	1	1	0	4	1
EP155	3321	Single strain	4	7	1	5926	6477155	60.95	6	respiratory	4.08933	128	32	0.25	2	0.5	16		0	1	0	0	1	0	2	0
EP156	3321	Single strain	4	7	1	5929	6479204	61.61	6	respiratory	4.151	128	32	8	2	0.5	8		0	1	0	1	1	0	3	1
EP157	3321	Single strain	4	7	1	5926	6476159	73.38	6	respiratory	4.04933	1	32	0.125	2	0.5	4		0	0	0	0	1	0	1	0
EP158	3321	Single strain	4	7	1	5926	6473180	66.64	6	respiratory	4.20167	1	32	8	2	0.5	16		0	0	0	1	1	0	2	0
EP160	3321	Single strain	4	7	1	5927	6477163	86.73	6	respiratory	3.768	128	4	16	4	0.25	16		0	1	0	1	0	0	2	0
EP162	3321	Single strain	4	7	1	5926	6477112	97.95	6	respiratory	3.63467	2	0.5	0.125	2	0.25	8		0	0	0	0	0	0	0	0
EP163	3321	Single strain	4	7	1	5929	6474834	45.42	6	respiratory	3.856	128	4	16	2	0.25	8		0	1	0	1	0	0	2	0
EP164	3321	Single strain	4	7	1	5928	6475932	97.37	6	respiratory	4.43833	2	32	0.125	2	0.25	8		0	0	0	0	1	0	1	0
EP365	378	Mixed strain	5	8	1	5990	6542895	111.55	6	respiratory	5.47167	8	8	0.25	2	2	16		0	0	0	0	0	0	0	0
EP366	378	Mixed strain	5	8	1	5986	6542652	103.59	6	respiratory	5.7315	8	8	0.5	2	1	16		0	0	0	0	0	0	0	0
EP367	378	Mixed strain	5	8	1	5989	6543205	104.02	6	respiratory	5.862	8	8	0.5	2	2	8		0	0	0	0	0	0	0	0
EP368	378	Mixed strain	5	8	1	5988	6542642	98.91	6	respiratory	5.143	8	8	0.125	2	2	32		0	0	1	0	0	0	1	0
EP369	378	Mixed strain	5	8	1	5987	6540684	62.76	6	respiratory	5.6575	4	8	1	2	1	8		0	0	0	1	0	0	1	0
EP370	378	Mixed strain	5	8	1	5989	6542745	96.68	6	respiratory	5.648	8	16	0.125	4	2	8		0	0	0	0	0	0	0	0
EP371	378	Mixed strain	5	8	1	5990	6542339	40.68	6	respiratory	5.7275	8	4	0.25	2	2	32		0	0	1	0	0	0	1	0
EP372	378	Mixed strain	5	8	1	5987	6543534	96.67	6	respiratory	5.851	8	8	0.25	2	1	128		0	0	1	0	0	0	1	0
EP373	378	Mixed strain	5	8	1	5991	6543634	104.78	6	respiratory	4.7675	8	16	1	1	2	8		0	0	0	1	0	0	1	0
EP374	378	Mixed strain	5	8	1	5988	6542112	107.25	6	respiratory	4.5915	8	4	0.125	2	1	0.125		0	0	0	0	0	0	0	0
EP375	378	Mixed strain	5	8	1	5988	6543710	120.76	6	respiratory	4.761	8	8	0.125	1	2	8		0	0	0	0	0	0	0	0
EP376	378	Mixed strain	5	8	1	5990	6543032	113.5	6	respiratory	4.615	8	8	0.25	2	2	8		0	0	0	0	0	0	0	0
EP165	378	Mixed strain	5	8	2	5990	6542633	40.81	6	respiratory	5.0364	2	4	8	2	1	8		0	0	0	1	0	0	1	0
EP167	378	Mixed strain	5	8	2	5987	6541031	52.9	6	respiratory	5.6002	128	32	16	2	0.5	32		0	1	1	1	1	0	4	1
EP169	378	Mixed strain	5	8	2	5989	6541460	46.19	6	respiratory	4.64133	2	32	16	4	0.5	8		0	0	0	1	1	0	2	0
EP171	235B	Mixed strain	5	8	2	6204	6746433	51.1	13	respiratory	5.037	128	32	16	64	32	64		1	1	1	1	1	1	6	1
EP172	235B	Mixed strain	5	8	2	6200	6745715	55.4	13	respiratory	4.76667	128	32	16	32	32	32		1	1	1	1	1	1	6	1
EP177	245	Mixed strain	5	8	2	6108	6687195	112.24	6	respiratory	4.72867	128	32	16	4	1	32		0	1	1	1	1	0	4	1
EP178	245	Mixed strain	5	8	2	6112	6687832	53.02	6	respiratory	2.30067	1	64	0.125	2	1	8		0	0	0	0	1	0	1	0
EP185	235C	Mixed strain	5	9	1	6352	6887962	70.11	17	respiratory	4.73233	128	256	32	256	16	32		1	1	1	1	1	1	6	1
EP186	235B	Mixed strain	5	9	1	6217	6753392	43.94	13	respiratory	4.52367	128	8	16	64	32	64		1	1	1	1	0	1	5	1
EP187	235B	Mixed strain	5	9	1	6215	6749715	55.65	13	respiratory	4.8386	128	32	16	64	32	64		1	1	1	1	1	1	6	1
EP192	235C	Mixed strain	5	9	1	6354	6891991	57.32	17	respiratory	4.54767	128	256	16	256	8	32		0	1	1	1	1	1	5	1
EP194	235B	Mixed strain	5	9	1	6209	6747204	51.37	13	respiratory	4.79367	128	32	4	16	0.5	32		0	1	1	1	1	1	5	1
EP196	235B	Mixed strain	5	9	1	6204	6747764	56.77	13	respiratory	4.30633	128	4	32	32	32	64		1	1	1	1	0	1	5	1
EP86	235B	Mixed strain	5	10	1	6205	6749848	104.73	13	respiratory	4.303	256	8	8	32	64	512		1	1	1	1	0	1	5	1
EP87	235B	Mixed strain	5	10	1	6209	6746617	104.47	13	respiratory	3.6264	256	8	8	32	64	512		1	1	1	1	0	1	5	1
EP88	235B	Mixed strain	5	10	1	6206	6747852	98.59	13	respiratory	4.2626	256	8	8	32	128	512		1	1	1	1	0	1	5	1
EP89	235B	Mixed strain	5	10	1	6207	6746626	99.21	13	respiratory	4.1844	256	8	8	32	128	512		1	1	1	1	0	1	5	1
EP90	235B	Mixed strain	5	10	1	6208	6749523	95.12	13	respiratory	4.0122	256	8	16	64	64	512		1	1	1	1	0	1	5	1
EP91	235B	Mixed strain	5	10	1	6202	6747153	122.45	13	respiratory	4.2096	256	8	16	64	64	512		1	1	1	1	0	1	5	1
EP92	235B	Mixed strain	5	10	1	6219	6753338	18.77	13	respiratory	4.713	256	8	16	64	64	512		1	1	1	1	0	1	5	1
EP93	235B	Mixed strain	5	10	1	6208	6748958	102.14	13	respiratory	4.1066	256	8	8	64	16	64		1	1	1	1	0	1	5	1
EP94	316	Mixed strain	5	10	1	6035	6542486	97.89	12	respiratory	2.9804	4	2	16	0.25	8	128		0	0	1	1	0	0	2	0
EP95	235B	Mixed strain	5	10	1	6206	6747358	93.31	13	respiratory	4.0924	256	8	16	64	64	512		1	1	1	1	0	1	5	1
EP96	235B	Mixed strain	5	10	1	6201	6740700	104.61	13	respiratory	4.0406	256	8	8	32	64	512		1	1	1	1	0	1	5	1
EP97	235B	Mixed strain	5	10	1	6209	6747358	113.3	13	respiratory	4.0918	256	8	16	64	128	512		1	1	1	1	0	1	5	1
EP74	235B	Mixed strain	5	10	2	6206	6747675	137.72	13	respiratory	4.0186	256	8	8	32	64	512		1	1	1	1	0	1	5	1
EP75	235B	Mixed strain	5	10	2	6198	6743451	102.35	13	respiratory	4.0522	256	8	8	64	64	512		1	1	1	1	0	1	5	1
EP76	235B	Mixed strain	5	10	2	6208	6750276	66.26	13	respiratory	4.1872	256	8	8	64	128	512		1	1	1	1	0	1	5	1
EP77	235B	Mixed strain	5	10	2	6208	6751049	88.55	13	respiratory	3.7234	256	16	8	64	64	512		1	1	1	1	0	1	5	1
EP78	235B	Mixed strain	5	10	2	6217	6752771	89.58	13	respiratory	3.6006	256	8	8	32	32	512		1	1	1	1	0	1	5	1
EP79	235B	Mixed strain	5	10	2	6208	6748933	110.11	13	respiratory	3.3464	256	8	8	32	64	512		1	1	1	1	0	1	5	1
EP80	235B	Mixed strain	5	10	2	6209	6748080	103.06	13	respiratory	3.131	256	8	8	32	64	512		1	1	1	1	0	1	5	1
EP81	235B	Mixed strain	5	10	2	6213	6750057	105.57	13	respiratory	3.699	256	8	8	32	64	512		1	1	1	1	0	1	5	1
EP82	235B	Mixed strain	5	10	2	6207	6750301	87.28	13	respiratory	3.8994	256	8	8	32	16	512		1	1	1	1	0	1	5	1
EP83	235B	Mixed strain	5	10	2	6206	6750584	104.39	13	respiratory	3.9292	256	8	8	64	64	512		1	1	1	1	0	1	5	1
EP84	235B	Mixed strain	5	10	2	6213	6754505	22.85	13	respiratory	3.6128	256	8	8	64	64	512		1	1	1	1	0	1	5	1
EP85	235B	Mixed strain	5	10	2	6210	6750255	87	13	respiratory	3.8204	256	8	8	32	32	512		1	1	1	1	0	1	5	1
EP210	235C	Mixed strain	5	11	1	6343	6870656	61.71	15	respiratory	5.02267	128	256	32	256	16	32		1	1	1	1	1	1	6	1
EP214	235C	Mixed strain	5	11	1	6337	6871846	62.31	15	respiratory	4.411	128	256	32	256	16	32		1	1	1	1	1	1	6	1
EP218	235C	Mixed strain	5	11	1	6335	6865160	69.71	15	respiratory	4.80233	128	128	32	128	16	32		1	1	1	1	1	1	6	1
EP219	235C	Mixed strain	5	11	1	6337	6871796	57.11	15	respiratory	5.24533	128	256	32	128	16	32		1	1	1	1	1	1	6	1
EP220	235C	Mixed strain	5	11	1	6343	6870482	64.24	15	respiratory	4.68833	128	128	32	256	16	32		1	1	1	1	1	1	6	1
EP221	235B	Mixed strain	5	11	1	6215	6751964	62.5	13	respiratory	5.07633	128	4	32	32	16	64		1	1	1	1	0	1	5	1
EP222	235C	Single strain	5	12	1	6336	6868957	57.07	15	respiratory	5.02867	128	128	16	128	16	32		1	1	1	1	1	1	6	1
EP223	235C	Single strain	5	12	1	6328	6864525	69.96	15	respiratory	5.237	128	256	32	128	16	32		1	1	1	1	1	1	6	1
EP225	235C	Single strain	5	12	1	6334	6865855	59.03	15	respiratory	4.734	128	256	32	128	8	32		0	1	1	1	1	1	5	1
EP226	235C	Single strain	5	12	1	6322	6860563	56.54	15	respiratory	4.58533	128	256	32	128	8	32		0	1	1	1	1	1	5	1
EP228	235C	Single strain	5	12	1	6329	6860658	65.72	15	respiratory	5.046	128	256	32	128	16	128		1	1	1	1	1	1	6	1
EP231	235C	Single strain	5	12	1	6337	6869456	52.02	15	respiratory	4.30167	128	256	32	128	16	128		1	1	1	1	1	1	6	1
EP234	235C	Single strain	5	13	1	6325	6862510	55.4	15	respiratory	4.34833	128	128	32	128	16	128		1	1	1	1	1	1	6	1
EP236	235C	Single strain	5	13	1	6323	6861260	58.56	15	respiratory	4.62833	128	64	32	256	16	8		1	1	0	1	1	1	5	1
EP237	235C	Single strain	5	13	1	6316	6853190	52.95	15	respiratory	5.14033	128	256	32	256	8	8		0	1	0	1	1	1	4	1
EP238	235C	Single strain	5	13	1	6329	6862314	68.61	15	respiratory	4.80833	128	256	32	256	16	32		1	1	1	1	1	1	6	1
EP241	235C	Single strain	5	13	1	6327	6863292	63.54	15	respiratory	4.884	128	256	32	128	16	8		1	1	0	1	1	1	5	1
EP245	235C	Single strain	5	13	1	6329	6862635	58.02	15	respiratory	4.87633	128	256	32	256	16	32		1	1	1	1	1	1	6	1
EP246	654	Mixed strain	5	14	1	6404	6904548	49.07	12	respiratory	2.23633	2	8	32	512	128	32		1	0	1	1	0	1	4	1
EP247	654	Mixed strain	5	14	1	6402	6904232	47.41	12	respiratory	3.14533	128	32	32	512	128	32		1	1	1	1	1	1	6	1
EP248	2211	Mixed strain	5	14	1	5915	6492934	42.83	1	respiratory	5.43967	1	4	32	2	8	32		0	0	1	1	0	0	2	0
EP249	654	Mixed strain	5	14	1	6404	6904582	59	12	respiratory	2.33533	2	8	32	512	128	32		1	0	1	1	0	1	4	1
EP250	654	Mixed strain	5	14	1	6409	6906906	45.16	12	respiratory	2.90133	2	16	32	512	128	32		1	0	1	1	0	1	4	1
EP251	654	Mixed strain	5	14	1	6398	6904542	64.73	12	respiratory	2.20133	32	16	32	512	128	32		1	1	1	1	0	1	5	1
EP252	654	Mixed strain	5	14	1	6409	6906058	62.21	12	respiratory	2.30733	2	16	32	512	128	32		1	0	1	1	0	1	4	1
EP253	654	Mixed strain	5	14	1	6405	6903486	53.48	12	respiratory	2.77367	2	16	32	512	128	32		1	0	1	1	0	1	4	1
EP254	2211	Mixed strain	5	14	1	5918	6493149	52.38	1	respiratory	5.35433	2	4	32	2	128	32		1	0	1	1	0	0	3	1
EP255	2211	Mixed strain	5	14	1	5919	6492014	75.47	1	respiratory	5.381	128	4	32	2	128	32		1	1	1	1	0	0	4	1
EP257	2211	Mixed strain	5	14	1	5915	6493701	62.5	1	respiratory	5.31733	128	4	32	2	4	32		0	1	1	1	0	0	3	1
EP699	348	Mixed strain	5	15	1	5995	6565243	73.43	6	respiratory	5.59567	2	8	32	4	32	16		1	0	0	1	0	0	2	0
EP700	348	Mixed strain	5	15	1	5999	6564050	77.04	6	respiratory	5.48625	2	16	32	4	32	16		1	0	0	1	0	0	2	0
EP701	348	Mixed strain	5	15	1	5998	6564157	85.85	6	respiratory	5.309	2	16	32	4	32	16		1	0	0	1	0	0	2	0
EP702	348	Mixed strain	5	15	1	5994	6565223	62.37	6	respiratory	3.676	2	8	32	4	32	16		1	0	0	1	0	0	2	0
EP703	348	Mixed strain	5	15	1	5996	6564013	74.15	6	respiratory	5.018	2	16	32	2	32	32		1	0	1	1	0	0	3	1
EP704	348	Mixed strain	5	15	1	5996	6564949	73.89	6	respiratory	6.2055	2	16	32	2	16	32		1	0	1	1	0	0	3	1
EP410	654	Mixed strain	5	15	2	6292	6818124	72.37	12	respiratory	3.071	8	16	32	512	128	128		1	0	1	1	0	1	4	1
EP411	654	Mixed strain	5	15	2	6293	6821470	81.49	12	respiratory	4.0365	4	16	32	512	128	512		1	0	1	1	0	1	4	1
EP412	654	Mixed strain	5	15	2	6293	6823524	84.59	12	respiratory	3.9685	0.25	16	0.25	512	0.25	128		0	0	1	0	0	1	2	0
EP413	654	Mixed strain	5	15	2	6288	6819269	91.57	12	respiratory	3.2885	4	16	32	512	128	128		1	0	1	1	0	1	4	1
EP414	654	Mixed strain	5	15	2	6355	6864320	77.63	12	respiratory	5.05	4	16	32	512	128	256		1	0	1	1	0	1	4	1
EP415	654	Mixed strain	5	15	2	6294	6822243	81.58	12	respiratory	1.746	4	16	32	512	128	128		1	0	1	1	0	1	4	1
EP416	235C	Mixed strain	5	15	2	6327	6866927	100.49	15	respiratory	4.94367	256	256	32	512	16	64		1	1	1	1	1	1	6	1
EP258	235C	Mixed strain	5	16	2	6334	6866520	79.62	15	respiratory	4.721	128	256	32	256	16	32	1	1	1	1	1	1	1	6	1
EP259	2211	Mixed strain	5	16	2	5918	6492850	61.49	1	respiratory	5.62	128	4	32	2	8	8	0.5	0	1	0	1	0	0	2	0
EP260	2211	Mixed strain	5	16	2	5918	6494036	62.91	1	respiratory	5.33067	128	4	0.125	2	4	32	1	0	1	1	0	0	0	2	0
EP261	235C	Mixed strain	5	16	2	6340	6869388	61.9	15	respiratory	4.52967	128	256	32	128	8	32	0.5	0	1	1	1	1	1	5	1
EP262	235C	Mixed strain	5	16	2	6338	6872943	77.73	15	respiratory	4.32033	128	256	32	128	16	32	1	1	1	1	1	1	1	6	1
EP266	235C	Mixed strain	5	16	2	6336	6871951	68.41	15	respiratory	4.35733	128	256	32	256	16	16	1	1	1	0	1	1	1	5	1
EP267	235C	Mixed strain	5	16	2	6344	6878202	55.48	15	respiratory	4.451	128	256	32	128	16	16	1	1	1	0	1	1	1	5	1
EP268	2211	Mixed strain	5	16	2	5917	6492760	59.13	1	respiratory	5.457	128	4	0.125	2	2	4	0.5	0	1	0	0	0	0	1	0
EP389	235C	Mixed strain	5	16	1	6329	6866064	79	15	respiratory	4.139	256	256	32	256	32	16	0.5	1	1	0	1	1	1	5	1
EP390	235C	Mixed strain	5	16	1	6329	6870816	114.23	15	respiratory	3.52675	128	64	32	256	16	64	2	1	1	1	1	1	1	6	1
EP391	235C	Mixed strain	5	16	1	6328	6867343	46.54	15	respiratory	3.3475	128	64	32	256	16	32	0.5	1	1	1	1	1	1	6	1
EP392	235C	Mixed strain	5	16	1	6330	6865708	99.71	15	respiratory	2.9715	256	128	32	256	16	32	0.5	1	1	1	1	1	1	6	1
EP393	235C	Mixed strain	5	16	1	6331	6865355	94.27	15	respiratory	4.73925	128	64	32	256	16	32	1	1	1	1	1	1	1	6	1
EP394	235C	Mixed strain	5	16	1	6329	6867732	103.68	15	respiratory	4.081	256	128	32	256	16	32	0.5	1	1	1	1	1	1	6	1
EP395	235C	Mixed strain	5	16	1	6324	6862004	108.35	15	respiratory	3.38825	256	64	32	256	16	32	0.5	1	1	1	1	1	1	6	1
EP396	235C	Mixed strain	5	16	1	6332	6868363	105.52	15	respiratory	3.5955	256	16	32	512	128	32	0.5	1	1	1	1	0	1	5	1
EP397	235C	Mixed strain	5	16	1	6335	6867166	90.83	15	respiratory	3.917	256	256	32	256	16	32	0.5	1	1	1	1	1	1	6	1
EP398	235C	Mixed strain	5	16	1	6331	6867273	111.18	15	respiratory	3.737	256	256	32	256	16	32	1	1	1	1	1	1	1	6	1
EP399	235C	Mixed strain	5	16	1	6324	6860957	69.5	15	respiratory	4.1505	256	128	32	512	16	32	0.5	1	1	1	1	1	1	6	1
EP400	235C	Mixed strain	5	16	1	6330	6869330	114.11	15	respiratory	3.92325	128	128	32	512	16	32	0.5	1	1	1	1	1	1	6	1
EP401	235C	Mixed strain	5	16	1	6334	6869913	65.98	15	respiratory	3.16125	256	128	32	512	16	32	0.5	1	1	1	1	1	1	6	1
EP402	235C	Mixed strain	5	16	1	6334	6867564	68.46	15	respiratory	4.06725	256	128	32	256	8	32	2	0	1	1	1	1	1	5	1
EP403	235C	Mixed strain	5	16	1	6331	6869760	68.81	15	respiratory	3.4055	256	256	32	512	16	32	0.5	1	1	1	1	1	1	6	1
EP404	235C	Mixed strain	5	16	1	6325	6865761	62.99	15	respiratory	4.257	256	256	32	512	16	32	0.5	1	1	1	1	1	1	6	1
EP405	235C	Mixed strain	5	16	1	6326	6863201	79.19	15	respiratory	4.633	256	256	32	512	16	64	1	1	1	1	1	1	1	6	1
EP406	235C	Mixed strain	5	16	1	6333	6870385	67.67	15	respiratory	4.59875	256	256	32	512	16	32	0.5	1	1	1	1	1	1	6	1
EP407	235C	Mixed strain	5	16	1	6333	6870464	88.05	15	respiratory	3.4735	256	256	32	256	16	32	0.5	1	1	1	1	1	1	6	1
EP408	235C	Mixed strain	5	16	1	6333	6869498	89.49	15	respiratory	3.23367	256	128	32	512	16	32	2	1	1	1	1	1	1	6	1
EP409	235C	Mixed strain	5	16	1	6328	6866640	76.2	15	respiratory	3.33167	256	256	32	256	8	32	0.5	0	1	1	1	1	1	5	1
EP270	235C	Mixed strain	5	17	1	6362	6873438	58.92	14	respiratory	6.6685	128	64	32	512	16	64		1	1	1	1	1	1	6	1
EP272	654	Mixed strain	5	17	1	6295	6820641	48.11	12	respiratory	4.2615	128	16	32	512	128	64		1	1	1	1	0	1	5	1
EP273	2211	Mixed strain	5	17	1	5919	6493498	55.03	1	respiratory	4.985	64	4	0.125	2	4	8		0	1	0	0	0	0	1	0
EP275	235C	Mixed strain	5	17	1	6328	6834033	102.5	14	respiratory	5.0565	128	256	32	256	16	16		1	1	0	1	1	1	5	1
EP276	235C	Mixed strain	5	17	1	6347	6839179	104.5	14	respiratory	4.9035	128	256	32	128	16	16		1	1	0	1	1	1	5	1
EP277	2211	Mixed strain	5	17	1	5917	6494194	62.13	1	respiratory	5.2095	128	4	0.125	2	8	4		0	1	0	0	0	0	1	0
EP278	235C	Mixed strain	5	17	1	6330	6828296	100.28	14	respiratory	4.5225	128	256	32	8	16	16		1	1	0	1	1	0	4	1
EP280	2211	Mixed strain	5	17	1	5919	6493234	70.11	1	respiratory	5.1775	128	8	0.125	128	2	8		0	1	0	0	0	1	2	0
EP417	235C	Mixed strain	5	17	2	6367	6877964	125.55	14	respiratory	4.551	128	64	32	256	16	32		1	1	1	1	1	1	6	1
EP418	235C	Mixed strain	5	17	2	6331	6830576	85.6	14	respiratory	3.55267	128	128	32	256	16	32		1	1	1	1	1	1	6	1
EP419	235C	Mixed strain	5	17	2	6369	6881140	90.18	14	respiratory	4.85967	256	256	32	512	16	32		1	1	1	1	1	1	6	1
EP420	235C	Mixed strain	5	17	2	6340	6836649	90.09	14	respiratory	4.374	128	128	32	512	16	16		1	1	0	1	1	1	5	1
EP421	235C	Mixed strain	5	17	2	6235	6727255	94.48	14	respiratory	3.99767	256	256	32	512	16	32		1	1	1	1	1	1	6	1
EP422	235C	Mixed strain	5	17	2	6400	6916795	85.83	15	respiratory	4.09667	256	256	32	512	16	16		1	1	0	1	1	1	5	1
EP423	235C	Mixed strain	5	17	2	6364	6879243	99.39	14	respiratory	4.082	256	128	32	512	16	32		1	1	1	1	1	1	6	1
EP424	235C	Mixed strain	5	17	2	6330	6827167	93.87	14	respiratory	5.03233	256	256	32	512	16	32		1	1	1	1	1	1	6	1
EP425	235C	Mixed strain	5	17	2	6361	6856298	82.53	14	respiratory	5.43633	256	128	32	512	16	32		1	1	1	1	1	1	6	1
EP426	235C	Mixed strain	5	17	2	6333	6830624	76.15	14	respiratory	2.984	128	128	32	512	16	32		1	1	1	1	1	1	6	1
EP427	235C	Mixed strain	5	17	2	6330	6830816	86.29	14	respiratory	3.85767	256	256	16	512	16	64		1	1	1	1	1	1	6	1
EP428	235C	Mixed strain	5	17	2	6336	6831402	85.78	14	respiratory	3.783	256	128	16	512	16	32		1	1	1	1	1	1	6	1
EP429	235C	Mixed strain	5	17	2	6331	6829916	85.26	14	respiratory	5.9115	256	128	32	256	16	4		1	1	0	1	1	1	5	1
EP430	235C	Mixed strain	5	17	2	6337	6832602	89.73	14	respiratory	3.0465	256	128	32	512	16	32		1	1	1	1	1	1	6	1
EP431	235C	Mixed strain	5	17	2	6334	6827159	92.46	14	respiratory	4.2815	256	256	32	512	16	32		1	1	1	1	1	1	6	1
EP432	235C	Mixed strain	5	17	2	6330	6830535	84.85	14	respiratory	4.94733	256	128	32	256	8	32		0	1	1	1	1	1	5	1
EP433	235C	Mixed strain	5	17	2	6374	6881968	100.55	14	respiratory	4.216	128	64	32	512	16	32		1	1	1	1	1	1	6	1
EP434	235C	Mixed strain	5	17	2	6334	6826493	101.23	14	respiratory	4.4665	256	256	32	512	16	32		1	1	1	1	1	1	6	1
EP435	235C	Mixed strain	5	17	2	6406	6919368	102.97	15	respiratory	3.933	256	256	16	512	8	8		0	1	0	1	1	1	4	1
EP436	235C	Mixed strain	5	17	2	6352	6851298	91.79	14	respiratory	4.031	256	128	32	512	16	16		1	1	0	1	1	1	5	1
EP281	235C	Mixed strain	5	18	1	6330	6867156	56.9	15	respiratory	4.84	128	256	32	64	8	16	1	0	1	0	1	1	1	4	1
EP282	2211	Mixed strain	5	18	1	5919	6493923	58.99	1	respiratory	4.9015	128	8	0.125	2	2	4	0.5	0	1	0	0	0	0	1	0
EP286	235C	Mixed strain	5	18	1	6339	6870233	66.85	15	respiratory	4.567	128	256	32	128	8	16	0.5	0	1	0	1	1	1	4	1
EP449	235C	Mixed strain	5	18	2	6352	6877999	89.3	15	respiratory	5.2845	256	256	32	512	2	32	0.5	0	1	1	1	1	1	5	1
EP455	235C	Mixed strain	5	18	2	6345	6876114	73.89	15	respiratory	4.5025	128	128	32	512	32	32	2	1	1	1	1	1	1	6	1
EP791	235A	Single strain	5	19	1	6538	7072848	102.75	13	respiratory	4.26367	256	256	32	512	64	64		1	1	1	1	1	1	6	1
EP792	235A	Single strain	5	19	1	6538	7071063	98.75	13	respiratory	4.41767	256	256	16	128	16	128		1	1	1	1	1	1	6	1
EP793	235A	Single strain	5	19	1	6538	7074008	89.63	13	respiratory	3.25667	256	256	32	256	64	64		1	1	1	1	1	1	6	1
EP335	111	Mixed strain	5	20	1	6520	7107330	69.46	12	respiratory	4.25533	128	32	16	64	8	512		0	1	1	1	1	1	5	1
EP336	111	Mixed strain	5	20	1	6523	7108695	80.97	12	respiratory	2.9105	256	32	16	64	0.5	256		0	1	1	1	1	1	5	1
EP337	111	Mixed strain	5	20	1	6515	7104768	79.05	12	respiratory	4.47667	256	32	32	64	1	256		0	1	1	1	1	1	5	1
EP338	111	Mixed strain	5	20	1	6521	7109455	72.63	12	respiratory	3.45367	256	256	32	512	32	32		1	1	1	1	1	1	6	1
EP339	3357	Mixed strain	5	20	1	5791	6329298	76.28	5	respiratory	4.66467	128	128	1	1	1	512		0	1	1	1	1	0	4	1
EP340	3357	Mixed strain	5	20	1	5793	6330894	75.72	5	respiratory	4.83	64	32	0.5	128	1	256		0	1	1	0	1	1	4	1
EP693	235A	Single strain	5	21	1	6446	7007789	81.87	13	respiratory	5.431	256	256	32	512	32	32		1	1	1	1	1	1	6	1
EP694	235A	Single strain	5	21	1	6443	7005309	65.91	13	respiratory	5.34367	256	256	32	512	32	32		1	1	1	1	1	1	6	1
EP695	235A	Single strain	5	21	1	6445	7007875	79.72	13	respiratory	5.5605	256	256	32	128	32	64		1	1	1	1	1	1	6	1
EP696	235A	Single strain	5	21	1	6435	7000736	83.46	13	respiratory	5.43167	256	256	32	256	32	32		1	1	1	1	1	1	6	1
EP697	235A	Single strain	5	21	1	6443	7008049	82.63	13	respiratory	5.15267	256	256	32	256	32	32		1	1	1	1	1	1	6	1
EP698	235A	Single strain	5	21	1	6444	7004427	77.44	13	respiratory	5.1735	256	128	32	4	32	32		1	1	1	1	1	0	5	1
EP771	235A	Single strain	5	22	1	6530	7064578	81.38	13	respiratory	3.4785	1	256	16	512	32	64		1	0	1	1	1	1	5	1
EP772	235A	Single strain	5	22	1	6532	7066999	86.89	13	respiratory	4.60533	256	256	16	512	64	256		1	1	1	1	1	1	6	1
EP773	235A	Single strain	5	22	1	6535	7073198	95.58	13	respiratory	2.98133	256	256	16	256	32	256		1	1	1	1	1	1	6	1
EP774	235A	Single strain	5	22	1	6535	7069765	100.93	13	respiratory	2.90033	256	256	16	256	32	256		1	1	1	1	1	1	6	1
EP775	235A	Single strain	5	22	1	6540	7075766	105.84	13	respiratory	5.16433	256	256	16	512	32	64		1	1	1	1	1	1	6	1
EP776	235A	Single strain	5	22	1	6537	7075998	83.14	13	respiratory	4.53267	256	256	16	512	64	64		1	1	1	1	1	1	6	1
EP484	235A	Single strain	5	23	1	6447	7013158	81.29	13	respiratory	4.7035	128	256	16	512	32	32		1	1	1	1	1	1	6	1
EP485	235A	Single strain	5	23	1	6451	7013148	78.44	13	respiratory	4.1785	128	256	16	512	32	32		1	1	1	1	1	1	6	1
EP486	235A	Single strain	5	23	1	6446	7008830	94.5	13	respiratory	3.326	256	256	16	512	32	32		1	1	1	1	1	1	6	1
EP487	235A	Single strain	5	23	1	6444	7010591	100.44	13	respiratory	3.531	256	256	16	512	32	32		1	1	1	1	1	1	6	1
EP488	235A	Single strain	5	23	1	6451	7013401	88.38	13	respiratory	2.775	128	256	16	512	32	32		1	1	1	1	1	1	6	1
EP489	235A	Single strain	5	23	1	6432	6990084	102.33	13	respiratory	3.852	128	256	16	512	128	32		1	1	1	1	1	1	6	1
EP490	235A	Single strain	5	23	1	6444	6995629	88.28	13	respiratory	2.7605	256	256	16	512	32	32		1	1	1	1	1	1	6	1
EP494	654	Single strain	5	24	1	6358	6869788	72.94	12	respiratory	5.8995	4	32	16	512	128	64		1	0	1	1	1	1	5	1
EP497	654	Single strain	5	24	1	6352	6863524	64.37	12	respiratory	4.156	4	16	16	512	128	128		1	0	1	1	0	1	4	1
EP498	654	Single strain	5	24	1	6362	6867815	68.16	12	respiratory	5.067	4	16	16	512	128	512		1	0	1	1	0	1	4	1
EP500	654	Single strain	5	24	1	6361	6868257	78.54	12	respiratory	6.06467	4	16	32	256	32	256		1	0	1	1	0	1	4	1
EP501	654	Single strain	5	24	1	6360	6870187	87.84	12	respiratory	4.211	8	16	32	256	32	256		1	0	1	1	0	1	4	1
EP502	654	Single strain	5	24	1	6358	6870147	85.88	12	respiratory	5.416	8	16	32	256	32	256		1	0	1	1	0	1	4	1
EP753	2211	Single strain	6	25	1	5915	6495698	93.64	1	respiratory	4.8735	2	4	0.25	16	0.25	16		0	0	0	0	0	1	1	0
EP754	2211	Single strain	6	25	1	5916	6492711	114.02	1	respiratory	5.074	2	4	0.25	2	0.25	16		0	0	0	0	0	0	0	0
EP755	2211	Single strain	6	25	1	5918	6494298	100.03	1	respiratory	6.1265	2	8	0.25	4	0.25	16		0	0	0	0	0	0	0	0
EP756	2211	Single strain	6	25	1	5919	6495457	79.87	1	respiratory	5.092	2	8	0.25	4	0.25	16		0	0	0	0	0	0	0	0
EP757	2211	Single strain	6	25	1	5917	6496841	95.9	1	respiratory	6.0635	2	8	0.25	4	0.25	16		0	0	0	0	0	0	0	0
EP758	2211	Single strain	6	25	1	5918	6494071	95.22	1	respiratory	6.0205	2	8	0.25	4	0.25	16		0	0	0	0	0	0	0	0
EP287	2211	Single strain	6	25	2	5918	6492198	86.09	1	respiratory	5.123	128	8	0.125	2	2	4		0	1	0	0	0	0	1	0
EP288	2211	Single strain	6	25	2	5917	6492744	71.28	1	respiratory	5.02	128	8	0.125	2	2	4		0	1	0	0	0	0	1	0
EP289	2211	Single strain	6	25	2	5915	6493874	54.25	1	respiratory	5.0365	128	32	0.125	2	2	4		0	1	0	0	1	0	2	0
EP290	2211	Single strain	6	25	2	5919	6493884	54.88	1	respiratory	5.042	128	8	0.125	2	4	8		0	1	0	0	0	0	1	0
EP291	2211	Single strain	6	25	2	5917	6491832	47.31	1	respiratory	5.0315	128	8	0.125	2	2	4		0	1	0	0	0	0	1	0
EP292	2211	Single strain	6	25	2	5920	6495118	56.19	1	respiratory	4.899	128	8	0.125	2	2	4		0	1	0	0	0	0	1	0
EP293	2211	Single strain	6	25	2	5917	6492302	52.91	1	respiratory	4.932	128	32	0.125	2	2	4		0	1	0	0	1	0	2	0
EP294	2211	Single strain	6	25	2	5918	6492791	79.01	1	respiratory	4.73	128	8	0.125	2	2	4		0	1	0	0	0	0	1	0
EP295	2211	Single strain	6	25	2	5914	6491326	25.05	1	respiratory	5.147	128	4	0.125	2	2	4		0	1	0	0	0	0	1	0
EP296	2211	Single strain	6	25	2	5916	6493068	42.26	1	respiratory	5.021	128	8	0.125	2	2	4		0	1	0	0	0	0	1	0
EP297	2211	Single strain	6	25	2	5914	6493052	52.04	1	respiratory	5.1095	128	1	0.125	2	2	4		0	1	0	0	0	0	1	0
EP298	2211	Single strain	6	25	2	5915	6493045	88.08	1	respiratory	5.313	128	8	0.125	2	2	4		0	1	0	0	0	0	1	0
EP456	253	Single strain	6	26	1	6160	6699066	102.18	6	respiratory	4.07175	4	1	0.25	16	1	8		0	0	0	0	0	1	1	0
EP457	253	Single strain	6	26	1	6158	6697647	107.81	6	respiratory	4.44775	1	1	0.5	4	2	0.5		0	0	0	0	0	0	0	0
EP458	253	Single strain	6	26	1	6134	6680978	104.56	6	respiratory	5.0435	2	8	0.5	2	2	1		0	0	0	0	0	0	0	0
EP459	253	Single strain	6	26	1	6143	6682807	88.94	6	respiratory	3.8995	2	1	0.125	4	1	0.125		0	0	0	0	0	0	0	0
EP705	253	Single strain	6	26	2	6172	6716708	80.72	6	respiratory	4.5055	2	4	0.25	1	0.5	4		0	0	0	0	0	0	0	0
EP706	253	Single strain	6	26	2	6176	6719368	73.37	6	respiratory	5.632	128	4	32	1	0.5	4		0	1	0	1	0	0	2	0
EP707	253	Single strain	6	26	2	6173	6717508	69.73	6	respiratory	3.093	4	4	0.25	1	0.5	4		0	0	0	0	0	0	0	0
EP708	253	Single strain	6	26	2	6201	6744721	77.54	6	respiratory	4.801	128	4	32	1	0.5	4		0	1	0	1	0	0	2	0
EP709	253	Single strain	6	26	2	6164	6708379	73.01	6	respiratory	3.38167	4	4	0.5	32	0.5	8		0	0	0	0	0	1	1	0
EP710	253	Single strain	6	26	2	6159	6708275	70.21	6	respiratory	3.55933	2	8	0.5	8	1	16		0	0	0	0	0	0	0	0
EP437	207	Single strain	6	27	1	6513	6999775	86.93	6	respiratory	5.093	4	32	0.25	4	2	32		0	0	1	0	1	0	2	0
EP438	207	Single strain	6	27	1	6511	6998053	82.31	6	respiratory	4.7445	4	16	0.125	4	0.125	32		0	0	1	0	0	0	1	0
EP439	207	Single strain	6	27	1	6496	6982365	103.96	6	respiratory	3.17967	2	8	0.25	4	4	16		0	0	0	0	0	0	0	0
EP440	207	Single strain	6	27	1	6515	7000535	73.31	6	respiratory	4.464	4	16	0.25	4	0.5	32		0	0	1	0	0	0	1	0
EP441	207	Single strain	6	27	1	6485	6963746	119.89	6	respiratory	3.80175	4	16	0.125	4	4	32		0	0	1	0	0	0	1	0
EP442	207	Single strain	6	27	1	6513	7000235	95.08	6	respiratory	3.926	4	16	0.5	4	16	16		1	0	0	0	0	0	1	0
EP443	207	Single strain	6	27	1	6511	6999914	74.45	6	respiratory	6.125	4	16	0.25	4	1	16		0	0	0	0	0	0	0	0
EP444	207	Single strain	6	27	1	6518	6998868	78.33	6	respiratory	4.0005	4	16	0.125	4	0.5	16		0	0	0	0	0	0	0	0
EP445	207	Single strain	6	27	1	6509	6999095	95.75	6	respiratory	4.49075	2	4	0.25	4	4	8		0	0	0	0	0	0	0	0
EP446	207	Single strain	6	27	1	6513	7002286	122.96	6	respiratory	4.8615	2	8	0.5	2	4	16		0	0	0	0	0	0	0	0
EP447	207	Single strain	6	27	1	6509	7001367	67.57	6	respiratory	3.833	2	8	0.25	4	2	8		0	0	0	0	0	0	0	0
EP448	207	Single strain	6	27	1	6519	7002976	96.56	6	respiratory	4.34475	2	16	0.125	4	4	16		0	0	0	0	0	0	0	0
EP299	2211	Mixed strain	10	28	1	5918	6493629	74.36	1	respiratory	5.0775	128	32	0.125	2	2	4		0	1	0	0	1	0	2	0
EP301	2211	Mixed strain	10	28	1	5918	6492340	61.19	1	respiratory	5.1415	128	8	0.0625	4	0.5	16		0	1	0	0	0	0	1	0
EP302	2211	Mixed strain	10	28	1	5917	6492848	69.67	1	respiratory	5.0495	128	8	0.125	2	1	16		0	1	0	0	0	0	1	0
EP303	274	Mixed strain	10	28	1	6106	6611604	46.75	6	respiratory	5.918	256	32	4	4	2	32		0	1	1	1	1	0	4	1
EP304	2211	Mixed strain	10	28	1	5916	6491847	62.85	1	respiratory	4.86425	4	8	0.25	2	2	4		0	0	0	0	0	0	0	0
EP305	2211	Mixed strain	10	28	1	5914	6493821	53.7	1	respiratory	5.0575	256	128	0.25	2	8	4		0	1	0	0	1	0	2	0
EP306	2211	Mixed strain	10	28	1	5915	6493338	92.21	1	respiratory	5.02375	2	16	0.25	2	8	4		0	0	0	0	0	0	0	0
EP307	274	Mixed strain	10	28	1	6105	6612885	57.54	6	respiratory	5.06075	16	16	0.25	2	2	32		0	1	1	0	0	0	2	0
EP309	274	Mixed strain	10	28	1	6104	6611637	43.1	6	respiratory	5.864	2	16	0.25	2	2	16		0	0	0	0	0	0	0	0
EP310	2211	Mixed strain	10	28	1	5916	6492708	92.01	1	respiratory	4.41925	1	4	0.25	2	2	16		0	0	0	0	0	0	0	0
EP198	274	Mixed strain	10	28	2	6105	6612187	55.07	6	respiratory	5.324	2	4	0.125	2	0.5	4		0	0	0	0	0	0	0	0
EP199	274	Mixed strain	10	28	2	6105	6612361	60.18	6	respiratory	5.4566	2	4	0.125	2	0.5	4		0	0	0	0	0	0	0	0
EP200	274	Mixed strain	10	28	2	6104	6613241	49.56	6	respiratory	5.7482	2	4	0.125	2	0.5	8		0	0	0	0	0	0	0	0
EP201	274	Mixed strain	10	28	2	6107	6613583	46.56	6	respiratory	4.86267	2	4	0.125	2	0.5	8		0	0	0	0	0	0	0	0
EP202	274	Mixed strain	10	28	2	6106	6613889	131.29	6	respiratory	5.07033	2	4	0.125	2	0.5	4		0	0	0	0	0	0	0	0
EP203	274	Mixed strain	10	28	2	6107	6613007	113.39	6	respiratory	5.406	2	4	0.125	2	0.5	4		0	0	0	0	0	0	0	0
EP204	274	Mixed strain	10	28	2	6107	6615266	98.62	6	respiratory	5.05233	2	4	0.25	2	0.5	4		0	0	0	0	0	0	0	0
EP205	274	Mixed strain	10	28	2	6107	6613978	53.5	6	respiratory	4.97167	2	4	0.125	2	0.5	4		0	0	0	0	0	0	0	0
EP206	274	Mixed strain	10	28	2	6109	6614977	101.19	6	respiratory	5.545	2	4	0.125	2	0.5	8		0	0	0	0	0	0	0	0
EP207	274	Mixed strain	10	28	2	6109	6611351	54.2	6	respiratory	5.30267	2	4	0.125	2	0.5	8		0	0	0	0	0	0	0	0
EP208	274	Mixed strain	10	28	2	6105	6615006	101.54	6	respiratory	5.36667	4	4	0.125	2	0.5	8		0	0	0	0	0	0	0	0
EP209	274	Mixed strain	10	28	2	6103	6612789	125.24	6	respiratory	4.97067	2	4	0.125	2	0.5	4		0	0	0	0	0	0	0	0
EP777	108	Single strain	10	29	1	6107	6636579	94.92	6	respiratory	5.653	2	32	0.25	2	4	8		0	0	0	0	1	0	1	0
EP780	108	Single strain	10	29	1	6106	6632662	102.7	6	respiratory	4.4005	128	64	8	2	8	8		0	1	0	1	1	0	3	1
EP782	108	Single strain	10	29	1	6100	6636347	132.85	6	respiratory	4.597	2	16	0.25	1	8	8		0	0	0	0	0	0	0	0
EP783	108	Single strain	10	29	2	6106	6635592	97.25	6	respiratory	4.60133	256	128	16	2	4	8		0	1	0	1	1	0	3	1
EP784	108	Single strain	10	29	2	6108	6633147	98.78	6	respiratory	4.59333	2	8	0.25	1	8	8		0	0	0	0	0	0	0	0
EP787	108	Single strain	10	29	2	6102	6632540	103.49	6	respiratory	5.778	64	64	0.25	1	8	8		0	1	0	0	1	0	2	0
EP460	508	Single strain	12	30	1	6033	6563836	105.17	6	respiratory	3.6692	2	4	0.125	4	0.25	0.5		0	0	0	0	0	0	0	0
EP461	508	Single strain	12	30	1	6032	6566110	84.69	6	respiratory	5.6036	2	8	0.5	8	2	8		0	0	0	0	0	0	0	0
EP462	508	Single strain	12	30	1	6033	6565678	91.09	6	respiratory	3.92043	4	8	0.5	2	2	4		0	0	0	0	0	0	0	0
EP463	508	Single strain	12	30	1	6031	6562656	76.63	6	respiratory	5.0564	2	2	0.125	4	2	4		0	0	0	0	0	0	0	0
EP464	508	Single strain	12	30	1	6030	6562960	112.12	6	respiratory	5.82533	2	2	0.125	4	2	8		0	0	0	0	0	0	0	0
EP465	508	Single strain	12	30	1	6032	6562854	108.13	6	respiratory	3.8085	1	2	0.125	2	0.5	8		0	0	0	0	0	0	0	0
EP466	508	Single strain	12	30	1	6033	6563321	81.75	6	respiratory	3.9165	2	8	1	2	2	8		0	0	0	1	0	0	1	0
EP467	508	Single strain	12	30	1	6033	6562889	88.22	6	respiratory	5.21733	8	64	0.125	1	2	8		0	0	0	0	1	0	1	0
EP468	508	Single strain	12	30	1	6031	6564400	100.93	6	respiratory	5.04167	8	256	1	4	2	16		0	0	0	1	1	0	2	0
EP469	508	Single strain	12	30	1	6035	6562904	116.78	6	respiratory	4.8185	2	4	0.125	0.5	1	8		0	0	0	0	0	0	0	0
EP470	508	Single strain	12	30	1	6034	6565385	81.96	6	respiratory	5.252	8	16	16	2	4	16		0	0	0	1	0	0	1	0
EP471	508	Single strain	12	30	1	6035	6565436	70.37	6	respiratory	4.1944	1	8	0.125	8	0.5	16		0	0	0	0	0	0	0	0
EP472	508	Single strain	12	30	2	6032	6564908	109.28	6	respiratory	5.1135	2	8	0.25	4	1	8		0	0	0	0	0	0	0	0
EP473	508	Single strain	12	30	2	6031	6562884	96.05	6	respiratory	4.9515	2	2	0.125	2	4	8		0	0	0	0	0	0	0	0
EP474	508	Single strain	12	30	2	6031	6562852	111.86	6	respiratory	4.1136	4	8	4	2	0.5	8		0	0	0	1	0	0	1	0
EP475	508	Single strain	12	30	2	6035	6565577	78.31	6	respiratory	4.74	8	8	0.25	16	4	8		0	0	0	0	0	1	1	0
EP476	508	Single strain	12	30	2	6037	6566484	75.46	6	respiratory	5.36283	4	32	0.25	32	1	32		0	0	1	0	1	1	3	1
EP477	508	Single strain	12	30	2	6033	6564427	78.89	6	respiratory	4.235	4	16	0.25	16	1	32		0	0	1	0	0	1	2	0
EP478	508	Single strain	12	30	2	6034	6564309	110.49	6	respiratory	4.328	4	16	0.125	8	1	32		0	0	1	0	0	0	1	0
EP479	508	Single strain	12	30	2	6032	6565210	79.28	6	respiratory	5.89075	4	32	2	32	4	32		0	0	1	1	1	1	4	1
EP480	508	Single strain	12	30	2	6035	6567135	60.4	6	respiratory	2.89933	0.5	32	0.125	32	1	32		0	0	1	0	1	1	3	1
EP481	508	Single strain	12	30	2	6031	6564685	82.65	6	respiratory	3.75217	1	32	0.125	16	1	32		0	0	1	0	1	1	3	1
EP482	508	Single strain	12	30	2	6032	6562931	102.67	6	respiratory	3.8124	1	8	0.125	16	0.5	32		0	0	1	0	0	1	2	0
EP483	508	Single strain	12	30	2	6032	6564584	80.93	6	respiratory	3.99533	1	32	0.125	64	1	128		0	0	1	0	1	1	3	1
EP747	633	Single strain	16	31	2	6074	6676534	91.64	6	respiratory	6.327	2	8	1	16	2	8		0	0	0	1	0	1	2	0
EP748	633	Single strain	16	31	2	6076	6679050	80.82	6	respiratory	5.476	2	0.5	0.25	1	0.25	64		0	0	1	0	0	0	1	0
EP749	633	Single strain	16	31	2	6075	6679419	108.25	6	respiratory	6.264	2	8	0.25	32	0.25	16		0	0	0	0	0	1	1	0
EP750	633	Single strain	16	31	2	6075	6680099	109.65	6	respiratory	5.929	2	4	0.25	16	0.25	16		0	0	0	0	0	1	1	0
EP751	633	Single strain	16	31	2	6079	6679003	106.85	6	respiratory	5.528	2	4	0.25	64	0.25	16		0	0	0	0	0	1	1	0
EP752	633	Single strain	16	31	2	6077	6680108	91.03	6	respiratory	6.3235	2	2	0.25	32	0.25	16		0	0	0	0	0	1	1	0
EP741	633	Single strain	16	31	1	6075	6678972	104.97	6	respiratory	6.092	2	8	1	32	2	8		0	0	0	1	0	1	2	0
EP742	633	Single strain	16	31	1	6078	6680147	94.25	6	respiratory	6.048	4	128	1	2	1	8		0	0	0	1	1	0	2	0
EP743	633	Single strain	16	31	1	6078	6678123	105.09	6	respiratory	4.23033	8	8	1	16	1	8		0	0	0	1	0	1	2	0
EP744	633	Single strain	16	31	1	6076	6679234	93.38	6	respiratory	5.212	2	4	0.5	64	2	8		0	0	0	0	0	1	1	0
EP745	633	Single strain	16	31	1	6074	6678423	97.25	6	respiratory	5.47633	2	16	1	16	2	8		0	0	0	1	0	1	2	0
EP746	633	Single strain	16	31	1	6075	6680336	86.91	6	respiratory	5.89367	2	8	0.5	8	2	8		0	0	0	0	0	0	0	0
EP729	253	Single strain	22	32	1	6240	6780287	92.84	6	respiratory	5.57767	4	16	0.5	128	8	8	1	0	0	0	0	0	1	1	0
EP730	253	Single strain	22	32	1	6241	6779829	86.26	6	respiratory	5.5135	2	4	0.25	1	4	8	1	0	0	0	0	0	0	0	0
EP731	253	Single strain	22	32	1	6245	6778227	88.78	6	respiratory	5.10933	2	8	0.5	2	4	8	2	0	0	0	0	0	0	0	0
EP732	253	Single strain	22	32	1	6245	6777254	85.84	6	respiratory	4.94467	2	4	0.5	2	4	4	1	0	0	0	0	0	0	0	0
EP733	253	Single strain	22	32	1	6245	6776032	98.03	6	respiratory	6.0275	2	8	0.25	512	4	32	1	0	0	1	0	0	1	2	0
EP734	253	Single strain	22	32	1	6246	6776492	94.65	6	respiratory	4.42	256	256	32	2	8	8	64	0	1	0	1	1	0	3	1
EP736	253	Single strain	22	32	2	6243	6778599	92.75	6	respiratory	5.164	256	4	32	1	16	8	1	1	1	0	1	0	0	3	1
EP737	253	Single strain	22	32	2	6245	6776321	104.82	6	respiratory	5.242	4	2	0.5	1	4	8	1	0	0	0	0	0	0	0	0
EP738	253	Single strain	22	32	2	6246	6775740	104.82	6	respiratory	5.07633	2	4	0.5	2	8	8	1	0	0	0	0	0	0	0	0
EP739	253	Single strain	22	32	2	6251	6774573	90.82	6	respiratory	4.655	8	4	0.5	1	4	8	1	0	0	0	0	0	0	0	0
EP740	253	Single strain	22	32	2	6247	6778990	90.18	6	respiratory	4.64233	2	4	0.25	1	4	8	1	0	0	0	0	0	0	0	0
EP723	348	Single strain	22	33	1	6538	6988937	76.11	8	respiratory	3.994	2	16	16	512	4	64		0	0	1	1	0	1	3	1
EP724	348	Single strain	22	33	1	6535	6988901	76.66	8	respiratory	2.65867	2	2	16	1	8	4		0	0	0	1	0	0	1	0
EP725	348	Single strain	22	33	1	6538	6990008	101.05	8	respiratory	4.3915	2	2	0.25	512	4	4		0	0	0	0	0	1	1	0
EP726	348	Single strain	22	33	1	6532	6988297	95.24	8	respiratory	5.935	4	4	0.5	64	8	8		0	0	0	0	0	1	1	0
EP727	348	Single strain	22	33	1	6530	6986024	84.54	8	respiratory	4.563	4	2	0.5	0.5	4	4		0	0	0	0	0	0	0	0
EP728	348	Single strain	22	33	1	6534	6989240	96.89	8	respiratory	3.7635	4	1	0.5	4	4	4		0	0	0	0	0	0	0	0
EP342	3357	Single strain	25	34	1	5793	6328915	104.3	5	respiratory	4.52933	4	8	0.25	2	1	64		0	0	1	0	0	0	1	0
EP343	3357	Single strain	25	34	1	5794	6327464	19.35	5	respiratory	4.596	2	0.5	0.5	2	1	8		0	0	0	0	0	0	0	0
EP344	3357	Single strain	25	34	1	5793	6330943	69.22	5	respiratory	4.8095	2	256	0.25	64	2	512		0	0	1	0	1	1	3	1
EP345	3357	Single strain	25	34	1	5788	6327770	111.84	5	respiratory	4.45067	4	8	0.25	256	2	256		0	0	1	0	0	1	2	0
EP346	3357	Single strain	25	34	1	5792	6330723	85.09	5	respiratory	4.7205	1	256	0.25	64	2	512		0	0	1	0	1	1	3	1
EP347	3357	Single strain	25	34	1	5785	6331993	90.13	5	respiratory	4.736	4	256	0.25	64	4	512		0	0	1	0	1	1	3	1
EP348	3357	Single strain	25	34	1	5789	6329275	97.42	5	respiratory	4.50033	2	8	0.125	256	1	256		0	0	1	0	0	1	2	0
EP349	3357	Single strain	25	34	1	5792	6329909	71.12	5	respiratory	4.763	2	256	0.25	128	4	512		0	0	1	0	1	1	3	1
EP350	3357	Single strain	25	34	1	5794	6331714	69.17	5	respiratory	4.86	2	256	0.25	128	4	512		0	0	1	0	1	1	3	1
EP351	3357	Single strain	25	34	1	5788	6328952	108.3	5	respiratory	4.72033	2	4	0.25	64	1	512		0	0	1	0	0	1	2	0
EP352	3357	Single strain	25	34	1	5793	6330805	86.64	5	respiratory	4.8765	2	256	0.25	128	4	512		0	0	1	0	1	1	3	1
EP353	3357	Single strain	25	34	2	5167	5573503	100.08	5	respiratory	3.292	0.5	4	0.125	2	0.5	8		0	0	0	0	0	0	0	0
EP354	3357	Single strain	25	34	2	5793	6332419	79.73	5	respiratory	4.2685	1	256	0.25	8	8	64		0	0	1	0	1	0	2	0
EP355	3357	Single strain	25	34	2	5193	5606280	108.57	5	respiratory	2.985	0.5	4	0.125	2	0.5	8		0	0	0	0	0	0	0	0
EP356	3357	Single strain	25	34	2	5789	6328737	40.96	5	respiratory	4.31567	1	8	0.25	64	8	512		0	0	1	0	0	1	2	0
EP357	3357	Single strain	25	34	2	5546	6023059	119.85	5	respiratory	4.20767	2	4	0.125	64	1	16		0	0	0	0	0	1	1	0
EP358	3357	Single strain	25	34	2	5304	5734985	76.1	5	respiratory	3.808	0.5	4	0.25	2	0.25	8		0	0	0	0	0	0	0	0
EP359	3357	Single strain	25	34	2	5794	6329778	58.23	5	respiratory	2.6165	0.5	8	0.25	4	2	16		0	0	0	0	0	0	0	0
EP360	3357	Single strain	25	34	2	5791	6329891	69.04	5	respiratory	4.4115	0.5	256	0.25	16	8	512		0	0	1	0	1	1	3	1
EP361	3357	Single strain	25	34	2	5794	6330599	56.38	5	respiratory	5.5015	8	256	0.125	64	16	512		1	0	1	0	1	1	4	1
EP362	3357	Single strain	25	34	2	5789	6326043	23.32	5	respiratory	4.465	2	8	1	2	8	256		0	0	1	1	0	0	2	0
EP363	3357	Single strain	25	34	2	5199	5607916	67.92	5	respiratory	2.307	0.25	4	0.125	2	2	8		0	0	0	0	0	0	0	0
EP364	3357	Single strain	25	34	2	5138	5549847	111.65	5	respiratory	2.77667	0.5	4	0.125	1	0.5	64		0	0	1	0	0	0	1	0
EP323	175	Single strain	51	35	2	6566	7027803	100.364	7	respiratory	3.739	256	16	32	32	16	256	2	1	1	1	1	1	1	6	1
EP324	175	Single strain	51	35	2	6576	7034630	88.4372	7	respiratory	4.515	256	16	32	8	16	512	0.5	1	1	1	1	1	0	5	1
EP325	175	Single strain	51	35	2	6567	7029881	77.4599	8	respiratory	4.603	256	32	32	32	16	128	2	1	1	1	1	1	1	6	1
EP326	175	Single strain	51	35	2	6565	7029004	100.047	7	respiratory	4.459	256	32	32	32	16	64	0.5	1	1	1	1	1	1	6	1
EP328	175	Single strain	51	35	2	6579	7036593	75.3432	7	respiratory	4.951	256	128	32	64	16	256	0.5	1	1	1	1	1	1	6	1
EP329	175	Single strain	51	35	2	6574	7037195	95.5868	7	respiratory	1.929	256	32	32	32	32	64	2	1	1	1	1	1	1	6	1
EP330	175	Single strain	51	35	2	6576	7034348	68.513	8	respiratory	5.464	256	32	32	64	16	64	2	1	1	1	1	1	1	6	1
EP331	175	Single strain	51	35	2	6573	7035641	104.921	7	respiratory	4.425	256	32	32	32	16	4	1	1	1	0	1	1	1	5	1
EP332	175	Single strain	51	35	2	6563	7027999	94.6368	7	respiratory	3.584	256	16	32	16	16	64	0.5	1	1	1	1	1	1	6	1
EP333	175	Single strain	51	35	2	6564	7029727	75.5856	8	respiratory	4.794	256	32	32	64	16	128	0.5	1	1	1	1	1	1	6	1
EP334	175	Single strain	51	35	2	6564	7030765	77.803	7	respiratory	3.832	256	32	32	64	16	64	0.5	1	1	1	1	1	1	6	1
EP503	175	Single strain	51	35	1	6566	7031830	90.4	8	respiratory	3.9115	256	16	32	64	128	128	0.5	1	1	1	1	0	1	5	1
EP504	175	Single strain	51	35	1	6563	7030721	87.55	7	respiratory	5.919	256	16	32	64	64	128	0.5	1	1	1	1	0	1	5	1
EP505	175	Single strain	51	35	1	6564	7032490	75.48	8	respiratory	3.7458	256	16	32	64	128	64	0.5	1	1	1	1	0	1	5	1
EP506	175	Single strain	51	35	1	6569	7028675	72.72	7	respiratory	4.9112	32	16	32	64	32	128	1	1	1	1	1	0	1	5	1
EP507	175	Single strain	51	35	1	6568	7031258	77.52	7	respiratory	5.5738	4	32	32	64	16	128	0.5	1	0	1	1	1	1	5	1

## Sheet: Figure 2
Patient	Mixed or single strain?	Antibiotic	Treatment_type	Initial_medianMIC_MEM	Final_medianMIC_MEM	Response_Type	Initial_medianMIC_GEN	Final_medianMIC_GEN	Response_Type	Initial_medianMIC_TZP	Final_medianMIC_TZP	Response_Type	Initial_medianMIC_CIP	Final_medianMIC_CIP	Response_Type	Initial_medianMIC_ATM	Final_medianMIC_ATM	Response_Type	Initial_medianMIC_CAZ	Final_medianMIC_CAZ	Response_Type	Initial_medianMIC_COL	Final_medianMIC_COL	Response_Type	Initial_R_MEM	Final_R_MEM	Response_Type	Initial_R_GEN	Final_R_GEN	Response_Type	Initial_R_TZP	Final_R_TZP	Response_Type	Initial_R_CIP	Final_R_CIP	Response_Type	Initial_R_ATM	Final_R_ATM	Response_Type	Initial_R_CAZ	Final_R_CAZ	Response_Type	Initial_R_COL	Final_R_COL	Response_Type	Initial_islolates	Final_isolates
29	Single strain	Imipenem (carbapenem)	Treated	8	8	Treatment	2	64	Collateral	8	8	Collateral	0.25	0.25	Collateral	32	64	Collateral	2	1	Collateral				0	0	Treatment	33.3333	66.6667	Collateral	0	0	Collateral	33.3333	33.3333	Collateral	66.6667	66.6667	Collateral	0	0	Collateral				3	3
32	Single strain	Colistin	Treated	4	4	Collateral	2	4	Collateral	8	8	Collateral	0.5	0.5	Collateral	8	4	Collateral	2	1	Collateral	1	1	Treatment	0	20	Collateral	16.6667	20	Collateral	16.6667	0	Collateral	16.6667	20	Collateral	16.6667	0	Collateral	33.3333	0	Collateral	16.6667	0	Treatment	6	5
34	Single strain	Levofloxacin (fluroquinolone), ciprofloxacin	Treated	2	2	Collateral	2	0.5	Collateral	512	40	Collateral	0.25	0.1875	Treatment	256	6	Collateral	64	3	Collateral				0	8.33333	Collateral	0	0	Collateral	90.9091	50	Collateral	0	8.33333	Treatment	54.5455	25	Collateral	81.8182	33.3333	Collateral				11	12
6	Single strain	Meropenem, piperacillin/tazobactam, colistin	Treated	8	16	Treatment	16	16	Collateral	512	512	Treatment	32	16	Collateral	64	64	Collateral	8	8	Collateral	0.5	0.5	Treatment	16.6667	63.6364	Treatment	100	81.8182	Collateral	100	100	Treatment	100	100	Collateral	100	100	Collateral	0	27.2727	Collateral	0	0	Treatment	12	11
35	Single strain	Meropenem, colistin, piperacillin/tazobactam	Treated	64	16	Treatment	256	256	Collateral	128	64	Treatment	32	32	Collateral	16	32	Collateral	64	32	Collateral	0.5	0.5	Treatment	100	100	Treatment	80	100	Collateral	100	91.6667	Treatment	100	100	Collateral	20	100	Collateral	100	91.6667	Collateral	0	0	Treatment	5	11
5	Single strain	Meropenem	Treated	0.5	32	Treatment	2	4	Collateral	20	64	Collateral	0.25	1	Collateral	12	48	Collateral	16	8	Collateral				0	100	Treatment	0	0	Collateral	50	100	Collateral	0	83.3333	Collateral	33.3333	83.3333	Collateral	66.6667	33.3333	Collateral				6	6
4	Single strain	Meropenem, amikacin (aminoglycoside), cefepime (cephalosporin)	Treated	8	3	Treatment	64	128	Treatment	512	48	Collateral	16	16	Collateral	0.5	1	Collateral	1	1	Treatment				33.3333	16.6667	Treatment	100	100	Treatment	100	58.33	Collateral	100	100	Collateral	0	0	Collateral	0	0	Treatment				3	12
1	Single strain		Untreated	8	8	Collateral	8	8	Collateral	32	16	Collateral	0.25	0.25	Collateral	32	16	Collateral	4	2	Collateral				8.33333	16.6667	Collateral	0	0	Collateral	75	33.3333	Collateral	0	0	Collateral	66.6667	33.3333	Collateral	0	0	Collateral				12	12
25	Single strain		Untreated	0.25	2	Collateral	2	128	Collateral	16	4	Collateral	0.25	0.125	Collateral	8	8	Collateral	4	2	Collateral				0	0	Collateral	0	100	Collateral	0	0	Collateral	0	0	Collateral	0	16.6667	Collateral	16.6667	0	Collateral				6	12
26	Single strain		Untreated	1.5	0.5	Collateral	2	4	Collateral	0.75	4	Collateral	0.375	0.5	Collateral	1	4	Collateral	4	1	Collateral				0	0	Collateral	0	33.3333	Collateral	0	0	Collateral	0	33.3333	Collateral	0	0	Collateral	25	16.6667	Collateral				4	6
30	Single strain		Untreated	2	1	Collateral	2	4	Collateral	8	32	Collateral	0.125	0.125	Collateral	8	16	Collateral	4	16	Collateral				0	0	Collateral	0	0	Collateral	0	72.7273	Collateral	23.0769	18.1818	Collateral	15.3846	45.4545	Collateral	0	72.7273	Collateral				13	11
31	Single strain		Untreated	2	0.25	Collateral	2	2	Collateral	8	16	Collateral	1	0.25	Collateral	8	4	Collateral	16	24	Collateral				0	0	Collateral	0	0	Collateral	0	16.6667	Collateral	66.6667	16.6667	Collateral	16.6667	0	Collateral	66.6667	83.3333	Collateral				6	6
8	Mixed strain	Piperacillin/tazobactam	Treated	2	1	Collateral	8	128	Collateral	8	32	Treatment	0.25	16	Collateral	8	32	Collateral	2	4	Collateral				0	28.5714	Collateral	0	57.1429	Collateral	25	57.1429	Treatment	16.6667	85.7143	Collateral	0	85.7143	Collateral	0	28.5714	Collateral				12	7
10	Mixed strain	Piperacillin/tazobactam	Treated	64	64	Collateral	256	256	Collateral	512	512	Treatment	12	8	Collateral	8	8	Collateral	48	32	Collateral				91.6667	100	Collateral	91.6667	100	Collateral	100	100	Treatment	100	100	Collateral	0	0	Collateral	91.6667	100	Collateral				12	12
15	Mixed strain	Meropenem, ertapenem (carbapenem), gentamicin	Treated	32	128	Treatment	2	4	Treatment	16	128	Collateral	32	32	Collateral	16	16	Collateral	4	512	Collateral				100	85.7143	Treatment	0	14.2857	Treatment	33.3333	100	Collateral	100	85.7143	Collateral	0	14.2857	Collateral	0	100	Collateral				6	7
16	Mixed strain	Meropenem, amikacin (aminoglycoside), piperacillin/tazobactam, colistin.	Treated	16	12	Treatment	256	128	Treatment	32	24	Treatment	32	32	Collateral	128	256	Collateral	256	128	Collateral	0.5	1	Treatment	90.4762	50	Treatment	100	100	Treatment	95.2381	50	Treatment	100	75	Collateral	95.2381	62.5	Collateral	100	62.5	Collateral	0	0	Treatment	21	8
17	Mixed strain	Cefepim (cephalosporin)	Treated	16	16	Collateral	128	256	Collateral	16	32	Collateral	32	32	Collateral	40	128	Collateral	192	512	Treatment				62.5	90	Collateral	100	100	Collateral	25	75	Collateral	62.5	100	Collateral	50	100	Collateral	62.5	100	Treatment				8	20
18	Mixed strain	Amikacin (aminoglycoside), piperacillin/tazobactam, levofloxacin (fluoroquinolone), meropenem, colistin	Treated	8	17	Treatment	128	192	Treatment	16	32	Treatment	32	32	Treatment	256	192	Collateral	64	512	Collateral	0.5	1.25	Treatment	0	50	Treatment	100	100	Treatment	0	100	Treatment	66.6667	100	Treatment	66.6667	100	Collateral	66.6667	100	Collateral	0	0	Treatment	3	2
28	Mixed strain		Untreated	2	0.5	Collateral	72	2	Collateral	16	4	Collateral	0.25	0.125	Collateral	16	4	Collateral	2	2	Collateral				0	0	Collateral	60	0	Collateral	20	0	Collateral	10	0	Collateral	30	0	Collateral	0	0	Collateral				10	12
Antibiotic treatment information for single and mixed strain longitudinally sampled patients, showing antibiotic treatment predicted active for Pseudomonas (EUCAST guidelines). Collateral or direct treatment response type was determined from MIC screening against the following antibiotics (/antibiotic classes): meropenem (used as direct response type for patients treated with carbapenems), ciprof…
Initial_medianMIC_; Median MIC value for isolates from the first sampling point
Final_medianMIC_; Median MIC value for isolates from the final sampling point
Initial_R_: Proportion of resistance phenotypes in isolates from the first sampling point
Final_R_: Proportion of resistance phenotypes in isolates from the final sampling point
MEM; meropenem
GEN; gentamicin
TZP; piperacillin/tazobactam
CIP; ciprofloxacin
ATM; aztreonam
CAZ; ceftazidime
COL; colistin

## Sheet: Figure 2B
Patient	Initial prevalence of resistant isolates (%)	Change in prevalence of resistant isolates (%)	Single or mixed strain?
5	25	41.665	Single strain
6	59.5243	8.00857	Single strain
8	6.945	50.195	Mixed strain
10	79.1683	4.165	Mixed strain
15	38.8883	27.7783	Mixed strain
16	82.9943	-25.8514	Mixed strain
17	60.4167	33.75	Mixed strain
18	42.8586	35.7129	Mixed strain
29	22.2217	5.55667	Single strain
32	16.6686	-8.09714	Single strain
34	37.88	-17.0483	Single strain
35	71.4286	11.9143	Single strain
4	55.555	-9.72167	Single strain

## Sheet: Figure 2C
Infection type	Mean change in prevelence of resistant isolates (after correcting for effect of initial resistance)	Standard error
Single strain	1.51	3.92
Mixed strain	22.2	4.05

## Sheet: Figure 4
Patient_ST_infection_type	isolate_count	flexi	var_count	indel	res_pol_count
Single strain	23	0	2	4	2
Single strain	16	0	17	3	0
Single strain	12	0	5	2	2
Single strain	24	0	7	0	1
Single strain	18	0	4	0	0
Single strain	23	12	1	1	7
Single strain	24	0	14	6	1
Single strain	6	1	4	1	1
Single strain	15	2	8	5	1
Single strain	10	3	5	1	0
Single strain	12	0	2	1	0
Single strain	11	0	0	0	0
Single strain	12	2	6	1	0
Single strain	8	2	0	1	0
Single strain	6	0	1	0	0
Single strain	6	2	3	0	0
Single strain	6	0	1	1	0
Single strain	6	4	0	2	0
Single strain	6	0	0	0	0
Single strain	6	0	1	0	0
Single strain	3	0	0	0	0
Single strain	7	1	0	2	0
Single strain	6	0	1	1	0
Mixed strain	14	0	4	0	0
Mixed strain	10	3	2	0	0
Mixed strain	4	0	0	0	0
Mixed strain	2	0	0	0	0
Mixed strain	1	0	0	0	0
Mixed strain	5	0	1	0	0
Mixed strain	4	0	1	1	0
Mixed strain	7	0	5	1	0
Mixed strain	15	0	6	1	1
Mixed strain	7	0	0	1	0
Mixed strain	6	1	3	1	0
Mixed strain	6	0	1	0	0
Mixed strain	1	0	0	0	0
Mixed strain	4	0	0	0	0
Mixed strain	2	0	0	0	0
Mixed strain	2	0	2	0	0
Mixed strain	2	0	0	0	0
Mixed strain	15	0	1	0	0
Mixed strain	23	2	4	3	0
Mixed strain	1	0	0	0	0
Mixed strain	26	1	4	3	1
Mixed strain	3	0	0	0	0
Mixed strain	4	2	1	0	0
Mixed strain	1	0	0	0	0
Mixed strain	2	0	0	1	0
Mixed strain	3	0	0	0	0
Mixed strain	1	0	0	0	0
Mixed strain	3	0	0	0	0
Mixed strain	24	9	5	0	0
Mixed strain	1	0	0	0	0

## Sheet: Figure 5
Isolate name	Sequence Tyle	Patient (need to change to ID)	Mean growth rate (Vmax; mOD/min)	Gentamicin (MIC, ug/mL)	Aztreonam (MIC, ug/mL)	Ciprofloxacin (MIC, ug/mL)	Ceftazidime (MIC, ug/mL)	Meropenem (MIC, ug/mL)	Piperacillin/tazobactam (MIC, ug/mL)	n_mem	n_gen	n_tzp	n_cip	n_atm	n_caz	res_count	Resistance phenotype	Pseudomonas diversity
EP122	253	992	4.9762	64	1	32	1	16	512	1	1	1	1	0	0	4	MDR	single strain
EP123	253	992	5.2434	64	0.5	16	1	0.25	512	0	1	1	1	0	0	3	MDR	single strain
EP124	253	992	4.991	64	0.5	16	1	8	256	0	1	1	1	0	0	3	MDR	single strain
EP127	253	992	5.0396	128	1	16	0.25	2	8	0	1	0	1	0	0	2	non-MDR	single strain
EP128	253	992	5.148	128	1	16	0.25	1	16	0	1	0	1	0	0	2	non-MDR	single strain
EP129	253	992	4.8494	128	1	16	1	16	64	1	1	1	1	0	0	4	MDR	single strain
EP130	253	992	4.9126	128	1	16	2	4	256	0	1	1	1	0	0	3	MDR	single strain
EP131	253	992	4.7438	128	1	16	1	16	256	1	1	1	1	0	0	4	MDR	single strain
EP132	253	992	5.0436	128	1	16	1	2	16	0	1	0	1	0	0	2	non-MDR	single strain
EP133	253	992	5.0918	128	1	16	1	4	8	0	1	0	1	0	0	2	non-MDR	single strain
EP134	253	992	5.181	128	1	16	1	2	8	0	1	0	1	0	0	2	non-MDR	single strain
EP135	253	992	4.8186	128	1	16	1	4	32	0	1	1	1	0	0	3	MDR	single strain
EP136	253	992	4.8064	128	1	16	1	2	512	0	1	1	1	0	0	3	MDR	single strain
EP137	253	992	4.7354	128	2	16	1	4	64	0	1	1	1	0	0	3	MDR	single strain
EP138	253	992	4.8604	128	2	16	1	2	128	0	1	1	1	0	0	3	MDR	single strain
EP717	782	1982	4.02314	2	16	0.25	4	1	128	0	0	1	0	0	0	1	non-MDR	single strain
EP718	782	1982	4.14171	2	4	0.25	16	0.5	4	0	0	0	0	0	1	1	non-MDR	single strain
EP719	782	1982	4.25271	2	8	0.25	32	1	8	0	0	0	0	0	1	1	non-MDR	single strain
EP720	782	1982	4.84978	2	256	0.25	128	0.25	512	0	0	1	0	1	1	3	MDR	single strain
EP722	782	1982	4.75543	2	8	0.25	16	0.5	4	0	0	0	0	0	1	1	non-MDR	single strain
EP721	782	1982	4.302	4	64	0.25	8	0.5	32	0	0	1	0	1	0	2	non-MDR	single strain
EP712	782	1982	4.29114	4	32	2	16	32	32	1	0	1	1	1	1	5	MDR	single strain
EP713	782	1982	4.4545	4	16	1	1	32	64	1	0	1	1	0	0	3	MDR	single strain
EP714	782	1982	3.92629	8	32	1	16	32	256	1	0	1	1	1	1	5	MDR	single strain
EP715	782	1982	4.09257	4	64	1	8	32	64	1	0	1	1	1	0	4	MDR	single strain
EP716	782	1982	5.10938	4	64	0.5	8	32	64	1	0	1	0	1	0	3	MDR	single strain
EP711	782	1982	4.57637	8	64	1	8	32	32	1	0	1	1	1	0	4	MDR	single strain
EP777	108	3490	5.653	2	32	0.25	2	4	8	0	0	0	0	1	0	1	non-MDR	single strain
EP780	108	3490	4.4005	128	64	8	2	8	8	0	1	0	1	1	0	3	MDR	single strain
EP782	108	3490	4.597	2	16	0.25	1	8	8	0	0	0	0	0	0	0	non-MDR	single strain
EP783	108	3490	4.60133	256	128	16	2	4	8	0	1	0	1	1	0	3	MDR	single strain
EP784	108	3490	4.59333	2	8	0.25	1	8	8	0	0	0	0	0	0	0	non-MDR	single strain
EP787	108	3490	5.778	64	64	0.25	1	8	8	0	1	0	0	1	0	2	non-MDR	single strain
EP460	508	642	3.6692	2	4	0.125	4	0.25	0.5	0	0	0	0	0	0	0	non-MDR	single strain
EP461	508	642	5.6036	2	8	0.5	8	2	8	0	0	0	0	0	0	0	non-MDR	single strain
EP462	508	642	3.92043	4	8	0.5	2	2	4	0	0	0	0	0	0	0	non-MDR	single strain
EP463	508	642	5.0564	2	2	0.125	4	2	4	0	0	0	0	0	0	0	non-MDR	single strain
EP464	508	642	5.82533	2	2	0.125	4	2	8	0	0	0	0	0	0	0	non-MDR	single strain
EP465	508	642	3.8085	1	2	0.125	2	0.5	8	0	0	0	0	0	0	0	non-MDR	single strain
EP466	508	642	3.9165	2	8	1	2	2	8	0	0	0	1	0	0	1	non-MDR	single strain
EP467	508	642	5.21733	8	64	0.125	1	2	8	0	0	0	0	1	0	1	non-MDR	single strain
EP468	508	642	5.04167	8	256	1	4	2	16	0	0	0	1	1	0	2	non-MDR	single strain
EP469	508	642	4.8185	2	4	0.125	0.5	1	8	0	0	0	0	0	0	0	non-MDR	single strain
EP470	508	642	5.252	8	16	16	2	4	16	0	0	0	1	0	0	1	non-MDR	single strain
EP471	508	642	4.1944	1	8	0.125	8	0.5	16	0	0	0	0	0	0	0	non-MDR	single strain
EP472	508	642	5.1135	2	8	0.25	4	1	8	0	0	0	0	0	0	0	non-MDR	single strain
EP473	508	642	4.9515	2	2	0.125	2	4	8	0	0	0	0	0	0	0	non-MDR	single strain
EP474	508	642	4.1136	4	8	4	2	0.5	8	0	0	0	1	0	0	1	non-MDR	single strain
EP475	508	642	4.74	8	8	0.25	16	4	8	0	0	0	0	0	1	1	non-MDR	single strain
EP476	508	642	5.36283	4	32	0.25	32	1	32	0	0	1	0	1	1	3	MDR	single strain
EP477	508	642	4.235	4	16	0.25	16	1	32	0	0	1	0	0	1	2	non-MDR	single strain
EP478	508	642	4.328	4	16	0.125	8	1	32	0	0	1	0	0	0	1	non-MDR	single strain
EP479	508	642	5.89075	4	32	2	32	4	32	0	0	1	1	1	1	4	MDR	single strain
EP480	508	642	2.89933	0.5	32	0.125	32	1	32	0	0	1	0	1	1	3	MDR	single strain
EP481	508	642	3.75217	1	32	0.125	16	1	32	0	0	1	0	1	1	3	MDR	single strain
EP482	508	642	3.8124	1	8	0.125	16	0.5	32	0	0	1	0	0	1	2	non-MDR	single strain
EP483	508	642	3.99533	1	32	0.125	64	1	128	0	0	1	0	1	1	3	MDR	single strain
EP729	253	22	5.57767	4	16	0.5	128	8	8	0	0	0	0	0	1	1	non-MDR	single strain
EP730	253	22	5.5135	2	4	0.25	1	4	8	0	0	0	0	0	0	0	non-MDR	single strain
EP731	253	22	5.10933	2	8	0.5	2	4	8	0	0	0	0	0	0	0	non-MDR	single strain
EP732	253	22	4.94467	2	4	0.5	2	4	4	0	0	0	0	0	0	0	non-MDR	single strain
EP733	253	22	6.0275	2	8	0.25	512	4	32	0	0	1	0	0	1	2	non-MDR	single strain
EP734	253	22	4.42	256	256	32	2	8	8	0	1	0	1	1	0	3	MDR	single strain
EP736	253	22	5.164	256	4	32	1	16	8	1	1	0	1	0	0	3	MDR	single strain
EP737	253	22	5.242	4	2	0.5	1	4	8	0	0	0	0	0	0	0	non-MDR	single strain
EP738	253	22	5.07633	2	4	0.5	2	8	8	0	0	0	0	0	0	0	non-MDR	single strain
EP739	253	22	4.655	8	4	0.5	1	4	8	0	0	0	0	0	0	0	non-MDR	single strain
EP740	253	22	4.64233	2	4	0.25	1	4	8	0	0	0	0	0	0	0	non-MDR	single strain
EP342	AR1	925	4.52933	4	8	0.25	2	1	64	0	0	1	0	0	0	1	non-MDR	single strain
EP343	AR1	925	4.596	2	0.5	0.5	2	1	8	0	0	0	0	0	0	0	non-MDR	single strain
EP344	AR1	925	4.8095	2	256	0.25	64	2	512	0	0	1	0	1	1	3	MDR	single strain
EP345	AR1	925	4.45067	4	8	0.25	256	2	256	0	0	1	0	0	1	2	non-MDR	single strain
EP346	AR1	925	4.7205	1	256	0.25	64	2	512	0	0	1	0	1	1	3	MDR	single strain
EP347	AR1	925	4.736	4	256	0.25	64	4	512	0	0	1	0	1	1	3	MDR	single strain
EP348	AR1	925	4.50033	2	8	0.125	256	1	256	0	0	1	0	0	1	2	non-MDR	single strain
EP349	AR1	925	4.763	2	256	0.25	128	4	512	0	0	1	0	1	1	3	MDR	single strain
EP350	AR1	925	4.86	2	256	0.25	128	4	512	0	0	1	0	1	1	3	MDR	single strain
EP351	AR1	925	4.72033	2	4	0.25	64	1	512	0	0	1	0	0	1	2	non-MDR	single strain
EP352	AR1	925	4.8765	2	256	0.25	128	4	512	0	0	1	0	1	1	3	MDR	single strain
EP353	AR1	925	3.292	0.5	4	0.125	2	0.5	8	0	0	0	0	0	0	0	non-MDR	single strain
EP354	AR1	925	4.2685	1	256	0.25	8	8	64	0	0	1	0	1	0	2	non-MDR	single strain
EP355	AR1	925	2.985	0.5	4	0.125	2	0.5	8	0	0	0	0	0	0	0	non-MDR	single strain
EP356	AR1	925	4.31567	1	8	0.25	64	8	512	0	0	1	0	0	1	2	non-MDR	single strain
EP357	AR1	925	4.20767	2	4	0.125	64	1	16	0	0	0	0	0	1	1	non-MDR	single strain
EP358	AR1	925	3.808	0.5	4	0.25	2	0.25	8	0	0	0	0	0	0	0	non-MDR	single strain
EP359	AR1	925	2.6165	0.5	8	0.25	4	2	16	0	0	0	0	0	0	0	non-MDR	single strain
EP360	AR1	925	4.4115	0.5	256	0.25	16	8	512	0	0	1	0	1	1	3	MDR	single strain
EP361	AR1	925	5.5015	8	256	0.125	64	16	512	1	0	1	0	1	1	4	MDR	single strain
EP362	AR1	925	4.465	2	8	1	2	8	256	0	0	1	1	0	0	2	non-MDR	single strain
EP363	AR1	925	2.307	0.25	4	0.125	2	2	8	0	0	0	0	0	0	0	non-MDR	single strain
EP364	AR1	925	2.77667	0.5	4	0.125	1	0.5	64	0	0	1	0	0	0	1	non-MDR	single strain
EP165	378	5	5.0364	2	4	8	2	1	8	0	0	0	1	0	0	1	non-MDR	mixed strain
EP167	378	5	5.6002	128	32	16	2	0.5	32	0	1	1	1	1	0	4	MDR	mixed strain
EP169	378	5	4.64133	2	32	16	4	0.5	8	0	0	0	1	1	0	2	non-MDR	mixed strain
EP171	235B	5	5.037	128	32	16	64	32	64	1	1	1	1	1	1	6	MDR	mixed strain
EP172	235B	5	4.76667	128	32	16	32	32	32	1	1	1	1	1	1	6	MDR	mixed strain
EP177	245	5	4.72867	128	32	16	4	1	32	0	1	1	1	1	0	4	MDR	mixed strain
EP365	378	5	5.47167	8	8	0.25	2	2	16	0	0	0	0	0	0	0	non-MDR	mixed strain
EP366	378	5	5.7315	8	8	0.5	2	1	16	0	0	0	0	0	0	0	non-MDR	mixed strain
EP367	378	5	5.862	8	8	0.5	2	2	8	0	0	0	0	0	0	0	non-MDR	mixed strain
EP368	378	5	5.143	8	8	0.125	2	2	32	0	0	1	0	0	0	1	non-MDR	mixed strain
EP369	378	5	5.6575	4	8	1	2	1	8	0	0	0	1	0	0	1	non-MDR	mixed strain
EP370	378	5	5.648	8	16	0.125	4	2	8	0	0	0	0	0	0	0	non-MDR	mixed strain
EP371	378	5	5.7275	8	4	0.25	2	2	32	0	0	1	0	0	0	1	non-MDR	mixed strain
EP372	378	5	5.851	8	8	0.25	2	1	128	0	0	1	0	0	0	1	non-MDR	mixed strain
EP373	378	5	4.7675	8	16	1	1	2	8	0	0	0	1	0	0	1	non-MDR	mixed strain
EP374	378	5	4.5915	8	4	0.125	2	1	0.125	0	0	0	0	0	0	0	non-MDR	mixed strain
EP375	378	5	4.761	8	8	0.125	1	2	8	0	0	0	0	0	0	0	non-MDR	mixed strain
EP376	378	5	4.615	8	8	0.25	2	2	8	0	0	0	0	0	0	0	non-MDR	mixed strain
EP410	654	1415	3.071	8	16	32	512	128	128	1	0	1	1	0	1	4	MDR	mixed strain
EP411	654	1415	4.0365	4	16	32	512	128	512	1	0	1	1	0	1	4	MDR	mixed strain
EP412	654	1415	3.9685	0.25	16	0.25	512	0.25	128	0	0	1	0	0	1	2	non-MDR	mixed strain
EP413	654	1415	3.2885	4	16	32	512	128	128	1	0	1	1	0	1	4	MDR	mixed strain
EP414	654	1415	5.05	4	16	32	512	128	256	1	0	1	1	0	1	4	MDR	mixed strain
EP415	654	1415	1.746	4	16	32	512	128	128	1	0	1	1	0	1	4	MDR	mixed strain
EP416	235C2	1415	4.94367	256	256	32	512	16	64	1	1	1	1	1	1	6	MDR	mixed strain
EP699	348	1415	5.59567	2	8	32	4	32	16	1	0	0	1	0	0	2	non-MDR	mixed strain
EP700	348	1415	5.48625	2	16	32	4	32	16	1	0	0	1	0	0	2	non-MDR	mixed strain
EP701	348	1415	5.309	2	16	32	4	32	16	1	0	0	1	0	0	2	non-MDR	mixed strain
EP702	348	1415	3.676	2	8	32	4	32	16	1	0	0	1	0	0	2	non-MDR	mixed strain
EP703	348	1415	5.018	2	16	32	2	32	32	1	0	1	1	0	0	3	MDR	mixed strain
EP704	348	1415	6.2055	2	16	32	2	16	32	1	0	1	1	0	0	3	MDR	mixed strain
EP258	235C2	1745	4.721	128	256	32	256	16	32	1	1	1	1	1	1	6	MDR	mixed strain
EP259	2211	1745	5.62	128	4	32	2	8	8	0	1	0	1	0	0	2	non-MDR	mixed strain
EP260	2211	1745	5.33067	128	4	0.125	2	4	32	0	1	1	0	0	0	2	non-MDR	mixed strain
EP261	235C2	1745	4.52967	128	256	32	128	8	32	0	1	1	1	1	1	5	MDR	mixed strain
EP262	235C2	1745	4.32033	128	256	32	128	16	32	1	1	1	1	1	1	6	MDR	mixed strain
EP266	235C2	1745	4.35733	128	256	32	256	16	16	1	1	0	1	1	1	5	MDR	mixed strain
EP267	235C2	1745	4.451	128	256	32	128	16	16	1	1	0	1	1	1	5	MDR	mixed strain
EP268	2211	1745	5.457	128	4	0.125	2	2	4	0	1	0	0	0	0	1	non-MDR	mixed strain
EP389	235C2	1745	4.139	256	256	32	256	32	16	1	1	0	1	1	1	5	MDR	mixed strain
EP390	235C2	1745	3.52675	128	64	32	256	16	64	1	1	1	1	1	1	6	MDR	mixed strain
EP391	235C2	1745	3.3475	128	64	32	256	16	32	1	1	1	1	1	1	6	MDR	mixed strain
EP392	235C2	1745	2.9715	256	128	32	256	16	32	1	1	1	1	1	1	6	MDR	mixed strain
EP393	235C2	1745	4.73925	128	64	32	256	16	32	1	1	1	1	1	1	6	MDR	mixed strain
EP394	235C2	1745	4.081	256	128	32	256	16	32	1	1	1	1	1	1	6	MDR	mixed strain
EP395	235C2	1745	3.38825	256	64	32	256	16	32	1	1	1	1	1	1	6	MDR	mixed strain
EP396	235C2	1745	3.5955	256	16	32	512	128	32	1	1	1	1	0	1	5	MDR	mixed strain
EP397	235C2	1745	3.917	256	256	32	256	16	32	1	1	1	1	1	1	6	MDR	mixed strain
EP398	235C2	1745	3.737	256	256	32	256	16	32	1	1	1	1	1	1	6	MDR	mixed strain
EP399	235C2	1745	4.1505	256	128	32	512	16	32	1	1	1	1	1	1	6	MDR	mixed strain
EP400	235C2	1745	3.92325	128	128	32	512	16	32	1	1	1	1	1	1	6	MDR	mixed strain
EP401	235C2	1745	3.16125	256	128	32	512	16	32	1	1	1	1	1	1	6	MDR	mixed strain
EP402	235C2	1745	4.06725	256	128	32	256	8	32	0	1	1	1	1	1	5	MDR	mixed strain
EP403	235C2	1745	3.4055	256	256	32	512	16	32	1	1	1	1	1	1	6	MDR	mixed strain
EP404	235C2	1745	4.257	256	256	32	512	16	32	1	1	1	1	1	1	6	MDR	mixed strain
EP405	235C2	1745	4.633	256	256	32	512	16	64	1	1	1	1	1	1	6	MDR	mixed strain
EP406	235C2	1745	4.59875	256	256	32	512	16	32	1	1	1	1	1	1	6	MDR	mixed strain
EP407	235C2	1745	3.4735	256	256	32	256	16	32	1	1	1	1	1	1	6	MDR	mixed strain
EP408	235C2	1745	3.23367	256	128	32	512	16	32	1	1	1	1	1	1	6	MDR	mixed strain
EP409	235C2	1745	3.33167	256	256	32	256	8	32	0	1	1	1	1	1	5	MDR	mixed strain
EP270	235C2	1775	6.6685	128	64	32	512	16	64	1	1	1	1	1	1	6	MDR	mixed strain
EP272	654	1775	4.2615	128	16	32	512	128	64	1	1	1	1	0	1	5	MDR	mixed strain
EP273	2211	1775	4.985	64	4	0.125	2	4	8	0	1	0	0	0	0	1	non-MDR	mixed strain
EP275	235C2	1775	5.0565	128	256	32	256	16	16	1	1	0	1	1	1	5	MDR	mixed strain
EP276	235C2	1775	4.9035	128	256	32	128	16	16	1	1	0	1	1	1	5	MDR	mixed strain
EP277	2211	1775	5.2095	128	4	0.125	2	8	4	0	1	0	0	0	0	1	non-MDR	mixed strain
EP278	235C2	1775	4.5225	128	256	32	8	16	16	1	1	0	1	1	0	4	MDR	mixed strain
EP280	2211	1775	5.1775	128	8	0.125	128	2	8	0	1	0	0	0	1	2	non-MDR	mixed strain
EP417	235C2	1775	4.551	128	64	32	256	16	32	1	1	1	1	1	1	6	MDR	mixed strain
EP418	235C2	1775	3.55267	128	128	32	256	16	32	1	1	1	1	1	1	6	MDR	mixed strain
EP419	235C2	1775	4.85967	256	256	32	512	16	32	1	1	1	1	1	1	6	MDR	mixed strain
EP420	235C2	1775	4.374	128	128	32	512	16	16	1	1	0	1	1	1	5	MDR	mixed strain
EP421	235C2	1775	3.99767	256	256	32	512	16	32	1	1	1	1	1	1	6	MDR	mixed strain
EP422	235C2	1775	4.09667	256	256	32	512	16	16	1	1	0	1	1	1	5	MDR	mixed strain
EP423	235C2	1775	4.082	256	128	32	512	16	32	1	1	1	1	1	1	6	MDR	mixed strain
EP424	235C2	1775	5.03233	256	256	32	512	16	32	1	1	1	1	1	1	6	MDR	mixed strain
EP425	235C2	1775	5.43633	256	128	32	512	16	32	1	1	1	1	1	1	6	MDR	mixed strain
EP426	235C2	1775	2.984	128	128	32	512	16	32	1	1	1	1	1	1	6	MDR	mixed strain
EP427	235C2	1775	3.85767	256	256	16	512	16	64	1	1	1	1	1	1	6	MDR	mixed strain
EP428	235C2	1775	3.783	256	128	16	512	16	32	1	1	1	1	1	1	6	MDR	mixed strain
EP429	235C2	1775	5.9115	256	128	32	256	16	4	1	1	0	1	1	1	5	MDR	mixed strain
EP430	235C2	1775	3.0465	256	128	32	512	16	32	1	1	1	1	1	1	6	MDR	mixed strain
EP431	235C2	1775	4.2815	256	256	32	512	16	32	1	1	1	1	1	1	6	MDR	mixed strain
EP432	235C2	1775	4.94733	256	128	32	256	8	32	0	1	1	1	1	1	5	MDR	mixed strain
EP433	235C2	1775	4.216	128	64	32	512	16	32	1	1	1	1	1	1	6	MDR	mixed strain
EP434	235C2	1775	4.4665	256	256	32	512	16	32	1	1	1	1	1	1	6	MDR	mixed strain
EP435	235C2	1775	3.933	256	256	16	512	8	8	0	1	0	1	1	1	4	MDR	mixed strain
EP436	235C2	1775	4.031	256	128	32	512	16	16	1	1	0	1	1	1	5	MDR	mixed strain
